# Supplementary material for: Phylogeny and phylogeography of functional genes shared among seven terrestrial subsurface metagenomes reveal N-cycling and microbial evolutionary relationships
Source: Front Microbiol. 2014 Oct 31;5:531. doi: 10.3389/fmicb.2014.00531 (PMC4215791; doi:10.3389/fmicb.2014.00531)
Supplement: Supplementary file 2 [file DataSheet1.FASTA]

>NarV_BE326FW250111_Bh2_Contig19067_77
MSTLAVFYAVLFYVATLVLLGGLAYRIYEYSRTPAPLKIPTTPAPTTRAGVAYRMGREVVLFESLFKSNKWIWVFGWMFHVGLLLVLLRHIRYFQEPVWFWVEIVQPFGMYASFAMVAGLAGLWARRFLVDRVRYISTPSDHLMLALLIGIGLSGMMMTFVSRTDIVALKAFMLGLMTFDFQPLPTDGPLLVHLTLVALLMIIFPVSKLLHAPGVFFSPTRNQTENPREHRHIAPWAAALEKNKP
>NarV_BE326FW250111_Bh2_Contig23741_696
MTLFFAILFYLATALFVVGLAYKIYDFARTPAPLSIPTTPAPTTTTGVAFRMAREVVLFESLFKGNLWIWLFGWLFHMGLFLVLVRHLRYFIDPIPAWLLFFQPFGKYAAFMMIAGLGGLWARRFLVERIRYITTPSDHLWLALLIGIGISGAAMTFVSHVDVVAVKAFFLGLMVFEINALPAHPALIIHLLLVALLMILFPFSKLLHAPGVFFSPTRNQADNPREKRHLAAWAAQIEKN
>NarV_BE326FW250111_Bh2_Contig26770_195
MCWRCCCVLDCCARCGAPSMTMLFAILFYLAFVVMVVGLAYKIHDFARTPAPLSIPTTPAPTTTSGVVLRMAREVVLFESLFKGNLWTWLFGWMFHVGLLLVLVRHLRYFLEPVPAWLVLVQPFGKYAAFLMVAGLGGLWLRRFAVERIRYISTPSDHLWLALLVGVGISGIAMTFVTHVDVVAVKLFFLGLMRFEIYPLPTHPALLIHLFLVALLMILFPFSKLLHAPGVFFSPTRNQADRPRESRHLAPWAAQIEKN
>NarV_BE326FW250111_Bh2_Contig4130_287
MSQDFSSWNTLIFGIYPYLCLSVFVLGSWIRFDREQYGWTSASSQLLSTAGMRLSSNLFHIGVIGIFFGHLVGLLAPFAVWDAISLSSLGKQNIAMYGGGFLGILCLIGGVMLLWRRLTNARVRATSRKSDIFILLWVLVTLLFGLATTFTTAHHAAQGSADTMMSLAQWAKSIVLFSPQPELVARTELVFRIHLFFGLTLFLLFPFTRLVHIWSLPLGYLGRAYQIVRTKRQVSVR
>NarV_BE326FW250111_Bh2_Contig50723_2115
MKVLYSLLAVIVLVLVAYVGVGLLGLHSLFGVMIPYAAGAVFIVGLVYRVLKWAKAPVPFHIPTVCGQQKSLPWIKANNIESPHNTWGVIARLALEVLLFRSLFRNERVELRRSEKLIFGGNKYLWLGGLAFHWCLFIILFRHLIYFMEPVPSVVLFVQDMDGIFEFAVPTLFLTDLVILIALTYLFLRRVIYSQIRYISLSSDYFAVLLILGVVISGVLIRLFYKVDIAAVKELAMGVISFRPTVPEGISLLFYIKLFLVSTLVAYFPFSKLVHGAGILLSPTRNLKNNSRMRRHINPWDYPVKVHTYEKYEEEFREAMKEAGLPLEKEN
>NarV_BE326FW250111_Bh2_Contig54664_222
MLQEERMTSLTVLYTAIYYFAAIVFIAGVAYRIYEYSRTPAPLVIPTTPAPTSNSGVALRMAREVVLFESLFKSNKWIWVFGWLFHVGLALVLLRHFRYFQEPVWFWVEFIQPFGKYASFAMVAGLAGLWARRFLVDRVRYISTPSDHLMLALLIGIGMSGMMITFVAHTDIVALKAFTLGLMTFDWHPVPADPILLIHLALVALLMIIFPVSKLLHAPGIFFSPTRNQKDNPRETRHIAPWASAMERDKA
>NarV_BE326FW250111_Bh2_Contig8877_210
MPHSPLPIPHSPFPIPHSPKSKEPPMDPHLILFGVYPYLALATFILGSWIRFDHEQYTWKSDSSQLLSKQGMRFASNVFHIGMLGIFLGHFFGMLTPHSVFLALGISDAAHQGIAILAGGIFGLMVILGGTMLWLRRMFNKRVRAASRWMDINILGWLVLTACVGFSTIFWSVGHAENKDFTVMLRLVEWVQSIVLLQPNPELLRDVDMVYKVHIFFGLSVFLFFPFTRLVHIWSAPVGYLFRAYQIVRAKRTA
>NarV_BE326FW250111_Bh2_Contig9193_40
MNVFIGQILPYIAVTVFLGGVAWRIWRWMIPRIVHNITLSPWPKSWSAAIVWMLWQLATFWNLLKFDRPLWVGAWFMHIALFLMLAGHVQAFYTLGLQFHILAPGFITPELSLKMSDWFGTGLGIVFWLALVYLLGRRLVVEQVRTISSASDYVHLLLLIAIATLGNIM
>NarV_BE326FW250111_Bh2_Contig2324_848
MHRATGSSFTHLASTGKAREQRRSQHARCTVSRPRSHQDPRWVQREEQPLRTSCAFPSTCVARTSFVRSRNAMSGSPFFLDEILFIVLPYLAFGIFLLVSIRRYIRETFTFSSLSSQFLENQQHFWGLVPFHYGIITILTGHVIGFLIPREILLWNSHPLRLYVLEIAAFIFGLLTMIGLISIIIRRATVPKIKMVTSWADWVLFGMFVVQILSGLYTAVFHSWGSSWYAAAAVPYLWSLLTLNPDIGAITAMPWMVKLHIVGAYLIIAFFPFTRLVHALVVPNPYLWRKPQVVRWYGIRKSPARPLH
>NarV_BE326FW250111_Bh2_Contig3119_147
MLQEERMTSLTVLYTAIYYFAAIVFIAGVAYRIYEYSRTPAPLVIPTTPAPTSNSGVALRMAREVVLFESLFKSNKWIWVFGWLFHVGLALVLLRHFRYFQEPVWFWVEFIQPFGKYASFAMVAGLAGLWARRFLVDRVRYISTPSDHLMLALLIGIGMSGMMITFVAHTDIVALKAFTLGLMTFDWHPVPADPILLIHLALVALLMIIFPVSKLLHAPGIFFSPTRNQKDNPRETRHIAPWASAMERDKA
>NarV_BE326FW250111_Bh2_Contig4218_214
MRMSFLTVLYALLFYTATALFIVGLAYKIRQYATTPAPLKIPTTPAPTTTSGVVLRMAREVVLFESLFKSNKWIWIFGWMFHVSLALVILRHFRYFQESVWPLIVFIQPFGMYAGFFMVLGLLGLWVRRIFVERIRYITSPSDHLMLALLVGIGFSGLMMKFVEHTDIVAVKAFFLGLMRFDLQPLPTDAPLLIHLGLVALLLIIFPFSKLLHAPGVFFSPTRNQVDNPRERRHLAPWAAELDK
>NarV_BE326FW250111_Bh2_Contig4607_356
MCRGASSMTLFFAILFYLAFAILIAGLAYKIYDFARTPAPLSIPTTPAPTTRPGVAFRMAREVVLFESLFKGNLWIWLFGWMFHMGLFLVLVRHLRYFVADVPAWLLFVQPFGKYAGFMMVAGLGGLWARRFLVERIRYISTPSDHLWLAMLLVIGLTGLGMTFLMHTDIVAVKAFFLGLMSFDIQALPAHPGLFIHLLLVALLMILFPFSKLLHAPGVFFSPTRNQADNPRETRHLAPWAAQIEKN
>NarV_BE326FW250111_Bh2_Contig5702_63
MSTLTMIYAGVFYLAALLLVAGLAYKIFDYSRTPAPLKIPTTPAPTTRTGVVYRMAKEVVVFESLFKSNKWIWVFGWLFHFGLFLVLARHLRYFTEPVWFWVDVIQPFGKYASIMMVIGLAGLLARRFLVDRVRYISTPSDILMLVLLIAIGISGMLMTFVVHTDIVALKVFFLGLMVFDVQPVPQDPILLVHLALVALLMAIFPISKLLHAPGVFFSPTRNQVDNPREHRHVAAWAARLDQNN
>NarV_BE326FW250111_Bh2_Contig6352_172
MSSASDYVHLLLLIAIATLGNIMRLFPEYHVGYAPVREYLAGLFLFQPHPMPDSLFFITKYTLVMILMIIFPFSKLMHSFGFFWERWIINRPFHEPARGLPGARVQLPK
>NarV_BE326FW250111_Bh2_Contig7608_210
MPMTAASVVFALLFYLAAILFAAGLAARIVRYARTPAPLKIPTTPAPTTTSGVVLRMVREVAFFESLFKANLWTWAMGWLFHVSLAVVLLRHLRYFLEPVPAVIVFLQPFGIYAGLAMVAALAGLWLRRIAVERIRYISTPSDHLMLALLVMIGISGLMMKFVSHTDIVAVKVFFLGLMRFDLQPLPADGPLYVHLALVAALAIVFPYSKLLHAPGIFFSPTRNQVDNPREARHLADWAARLERN
>NarV_BE326FW250111_Bh2_Contig7828_128
MNLHNLLFGVYPYIALTVFIVGSWIRYDHAQYSWKTDSSQILSRRNMALASNLFHIGILSIFMGHFAGLVLPHAFWIALGVSDLAHQWLAIVAGSVFGLMCLAGGTLLWLRRVFEPRVRAAGRAMDVFILSWLMLTLVLGLSTLPVSIGHANHGDPGVMLALSGWVQSILTLNPNPALLENVEPVFRLHMVFGMTVFLLFPFTRLVHVWTAPVNYVGRAYQIVRSKRRAKVAASA
>NarV_BE326FW250111_Bh2_Contig8061_270
MSSLTVFYIGLFYVATLILIAGVAYRIYEYSRTPAPLKIPTTPAPTTNAGVAYRMAREVVLFESLFKSNKWTWVFGWLFHFGLLLVLLRHIRYFQEPVWFWVDIVQPFGKYASFAMVAGLLGLWARRFLVDRVRYISTPSDHLILALLVGIGLSGMMMTFVVHTDIVALKAFMLGLMTFDFQPLPTDTILLVHLALVALLMIIFPISKLLHAPGIFFSPTRNQADNPREHRHVANWAIELERKNG
>NarV_BE326FW250111_Bh2_Contig8277_150
MMDLHQIVFGVYPYLALATFILGSWIRFDHEQYTWKSDSSQLLSKRYMRFASNVFHIGILGIFFGHLVGLLTPHSVFLALGVSDMAHQGIAIFAGGFFGLMVILGGVILWLRRMFNKRVRAASRWMDINILGWIILTAVLGFTTIFYSIGHASRGDVTTMLVLAEWVQSIVLLQPNPELIRGVDTVFKLHIFFGLSVFLFFPFTRLVHIWSAPIGYLFRAYQVVRTKRAL
>NarV_BE326FW250111_Bh2_Contig8714_95
MMITVLSYLVIIFGYIALFVFIFGLTYRILGWARLPTGFYWGLYPRPTKWTFSSVIWKIFALPTLFTTDKQLWIAAIFFHIVLFMSVALHFELLGVHFGPEATIDPIGACAGIIALIAVVYYIQRRLGITRSKEISALATHFWLWLLLVQVGIGTYLRAFDVVAPEVYSAFAISVLTFKPTLPPPDLWFLFHAFIGEMYLFYIVFGKPVHSIGQFFSQYILAKPERR
>NarV_BE326FW250111_Bh2_Contig8804_408
MPKEQDMNETFDWNNLIFGIYPYICLSVFAIGSWIRFDREQYGWTSASSQILSNANMRLASNLFHIGVIGIFFGHLIGLLAPYAVWEAIGLSSLGKQDIAMYGGGFLGLLCMIGGLMLLFRRLTNRRVSASSRGSDTFILIWVLVTLGSGLVTTFTTAHHAAQGSADTMMALAQWAKSIVLFAPKPELVANTEMVFQIHLFLGLTLFLLFPFTRLVHVWSFPFGYIARSYQIVRTKRNLSAR
>NarV_BE326FW250111_Bh2_Contig8941_28
MSTLAVFYAVLFYVATLVLLGGLAYRIYEYSRTPAPLKIPTTPAPTTRAGVAYRMGREVVLFESLFKSNKWIWVFGWMFHVGLLLVLLRHIRYFQEPVWFWVEIVQPFGMYASFAMVAGLAGLWARRFLVDRVRYISTPSDHLMLALLIGIGLSGMMMTFVSRTDIVALKAFMLGLMTFDFQPLPTDGPLLVHLTLVALLMIIFPVSKLLHAPGVFFSPTRNQTENPREHRHIAPWAAALEKNKP
>NarV_BE326FW250111_Bh2_Contig9435_584
MHKEIAMDLHQIVFGVYPYLALTTFILGSWIRFDHEQYTWKSDSSQLLSRRYMRFASNVFHIGILGIFFGHLVGLLTPHSVFLALGISDMAHQGIAIFAGGIFGGMVILGGVMLWLRRIFNRRVRAASRWMDINILGWLILTAVLGFSTIFYSIEHASHGDATVMIRLAEWAQSIVMLQPKPELLHEIDLVFKLHIFFGLSVFLFFPFTRLVHIWSAPIGYLFRAYQVVRARRV
>NarV_BE326FW250111_Bh2_Contig9960_71
MNVFIGQILPYIAVTVFLGGVAWRIWRWMIPRIVHNITLSPWPKSWSAAIVWMLWQLATFWNLLKFDRPLWFGAWFMHIALFLMLAGHVQAFYTLGLQFHILAPGIITPELSLKMSDWFGTGLGIIFLLALLYLLGRRLVVEQVRTISSASDYVHLLLL
>NarV_BE326FW270712_Bh2_Contig104400_20
MLQEERMTSLTVLYTAIYYFAAIVFIAGVAYRIYEYSRTPAPLVIPTTPAPTSNSGVALRMAREVVLFESLFKSNKWIWVFGWLFHVGLALVLLRHFRYFQEPVWFWVEFIQPFGKYASFAMVAGLAGLWARRFLVDRVRYISTPSDHLMLALLIGIGMSGMMITFVAHTDIVALKAFTLGLMTFDWHPVPADPILLIHLALVALLMIIFPVSKLLHAPGIFFSPTRNQKDNPRETRHIAPWASAMERDKA
>NarV_BE326FW270712_Bh2_Contig10947_22
MSTLTMIYAGVFYLAALLLVAGLAYKIFDYSRTPAPLKIPTTPAPTTRTGVVYRMAKEVVVFESLFKSNKWI WVFGWLFHFGLFLVLARHLRYFTEPVWFWVDVIQPFGKYASIMMVIGLAGLLARRFLVDRVRYISTPSDILM LVLLIAIGISGMLMTFVVHTDIVALKVFFLGLMVFDVQPVPQDPILLVHLALVALLMAIFPISKLLHAPGVF FSPTRNQVDNPREHRHVAAWAARLDQNN
>NarV_BE326FW270712_Bh2_Contig123349_121
MDSFFQVGAPLVYITNFLIIIALLYLLYRRIGMPQIKYISLPSDYFPLFLILAIAISGILMRYFDKVDVVGVKQIAMGLVSFRPTIPDGIGVIFYIHFALVCTLFAYFPFSKLVHMGGVFLSPTRNLANNNRMIRHVNPWDYPIKSRSYEDYENEFRDKMKKAGIPVEKE
>NarV_BE326FW270712_Bh2_124902_49
MFNKRVRAASRWMDINILGWIILTAVLGFTTIFYSIGHASRGDVTTMLVLAEWVQSIVLLQPNPELIRGVDTVFKLHIFFGLSVFLFFPFTRLVHIWSAPIGYLFRAYQVVRTKRAL
>NarV_BE326FW270712_Bh2_125166_1625
MFASNRSYGRGRFTMNFWSQFWWVIFPYLMLATFVVGHIYRYNTDQYGWTAKSSEFLEKEKLKWGSILFHYGLLLVFGGHVVGLLVPKEWIAALGISDELYHTFAMFAGGTSGLITLTGLLILLFRRVNVKRVRVTSSISDFVIAGLLLIVVGLGVYNSLTFNFLSPASSDYRETIAPWLRGLIVFRPDASLMEGVPISRQLHTLAAFGILGIWPFTRLVHVWSVPYEYLQRSYIIYRSRRKKGHTDLRKAA
>NarV_BE326FW270712_Bh2_126151_30
MGALQYFFYLSVAVLLLGLLYKAIKIARMPIHLRWDLYPIPHEKGKGHYGGSYFEELDWWTKPLKVSLVSEVKEMSKEILLIQSLFHHNRFLWLSSFPFHFGLYLLVGFLFFLLLGAILNLSGIVIGVSSESAVGVAVHYLTLLSGLAGAALGTLGAIGLILSRVFKGELRRFSVKADFFNLALLLAVFATLLISLVTVDRDGAIHRALAGNLITLKPTGEMPSPIPLELFLAGFFFLYLPFTHMTHFIGKYFTYHKVRWEDHPNLKGSKIEKAVTEYLGYKLSWAAPHIKAGSTWAEAATDTSPVTGEEKKK
>NarV_BE326FW270712_Bh2_126223_1302
MGNRKIRITDMNAFNNIFFIALPYAALLMFLVGTIYRYKATKFKFSTLSSQFLETKKLYWGSVPFHWGILFVFFGHLIAFLFPSYILLWNQVPVRLAILEVSAFIGGVVALIGLAGLFYRRITNDRLRKVTNYMDLILEVLLLVQIFLGLWVAYGFRWGSSWFATVLSPYLTSIFTFNPQIDAVAMLPFVIQLHIILAFVIFMIIPFTRLVHVLVFPLSYLWRPYQKVIWYWDRKKVRNPNTSWDIHRPRNN
>NarV_BE326FW270712_Bh2_127433_19
MMDLHQIVFGVYPYLALATFILGSWIRFDHEQYTWKSDSSQLLSKRYMRFASNVFHIGILGIFFGHLVGLLTPHSVFLALGVSDMAHQGIAIFAGGFFGLMVILGGVILWLRRMFNKRVRAASRWMDINI
>NarV_BE326FW270712_Bh2_128115_57
MMADNVLFIAFPYAAVLVAVVMSVYRYIDHRFTYSSLSSQLLEREQLSWSSVAWHYSILAILLAHVLAALFPGFWGALLGGQFRLYLMEITGMGLALVAILSVLAFIWRRLTNPRVRAVTTRGDWVLLAALLAQVVLGFLTALLYRWGAVWYLHTAVPWLESLVRLNPQIDAIAPLPWLIKLHFLGGFVIVALIPFTRLVHAFTFPLSYVWRPYRVVVWNRRAH
>NarV_BE326FW270712_Bh2_17528_43
MLLHQEERRMKILYSLLAVSISIAFAWVGTASGGLHYLFGVVFPAVAVFLFLFGIVYRVVRWARSPVPFHITTTCGQQKSLDWIKSSPLDNPSSTLGVIGRMALEVFFFRSLFRNTKMELKNGGKLVYGSAKYLWLAGLVFHWSFLIIVLRHFRFFLEPTPVFVGVLQNLDGFFQVGVPVLFMSDILILGALSFLFFRRIVTPQLRYISLISDYFPLLLIIAIAATGVLMRYFLKTDLVAVKQLMLGLFSVSPIVPEAISPLFYIHLFLVSVLLAYFPASKLVHMAGIFLSPTRNLSNNSRMKRHINPWNAPVKVHTYEEWEDEFRELIKGAGIPLEKE
>NarV_BE326FW270712_Bh2_1940_1845
MSQFLWVVFPYLMLTTFVVGHLYRYHTDQYTWSAKSSEILEKRILKWGSLLFHYGIIFTFFGHVTGLFIPKEVFDALGIDPHLYHIFAVTMGTLVGIPTLVGLLILVYRRMTTPRLILHTSNFDLFVLLLLLAVVLEGMYITVIHSGFLEAYDYRETINPWVRGLLTLKPDANLMVNVPFSFQLHALTVLLLMGLWPFSRLVHFWSLPLIYLTRSYLIYRKAGQKN
>NarV_BE326FW270712_Bh2_56122_944
MSQFLWVVFPYLMLTTFVVGHLYRYHTDQYTWSAKSSEILEKRILKWGSLLFHYGIIFTFFGHVTGLFIPKEVFDALGIDPHLYHIFAVTMGTLVGIPTLVGLLILVYRRMTTPRLILHTSNFDLFVLLLLLAVVLEGMYITVIHSGFLEAYDYRETINPWVRGLLTLKPDANLMVNVPFSFQLHALTVLLLMGLWPFSRLVHFWSLPLIYLTRSYLIYRKAGQKN
>NarV_BE326FW270712_Bh2_63401_2115
MKVLYSLLAVIVLVLVAYVGVGLLGLHSLFGVMIPYAAGAVFIVGLVYRVLKWAKAPVPFHIPTVCGQQKSLPWIKANNIESPHNTWGVIARLALEVLLFRSLFRNERVELRRSEKLIFGGNKYLWLGGLAFHWCLFIILFRHLIYFMEPVPSVVLFVQDMDGIFEFAVPTLFLTDLVILIALTYLFLRRVIYSQIRYISLSSDYFAVLLILGVVISGVLIRLFYKVDIAAVKELAMGVISFRPTVPEGISLLFYIKLFLVSTLVAYFPFSKLVHGAGILLSPTRNLKNNSRMRRHINPWDYPVKVHTYEKYEEEFREAMKEAGLPLEKEN
>NarV_BE326FW270712_Bh2_70232_38
MCWRCCCVLDCCARCGAPSMTMLFAILFYLAFVVMVVGLAYKIHDFARTPAPLSIPTTPAPTTTSGVVLRMAREVVLFESLFKGNLWTWLFGWMFHVGLLLVLVRHLRYFLEPVPAWLVLVQPFGKYAAFLMVAGLGGLWLRRFAVERIRYISTPSDHLWLALLVGVGISGIAMTFVTHVDVVAVKLFFLGLMRFEIYPLP
>NarV_BE326FW270712_Bh2_70888_5
MSTLAVFYAVLFYVATLVLLGGLAYRIYEYSRTPAPLKIPTTPAPTTRAGVAYRMGREVVLFESLFKSNKWIWVFGWMFHVGLLLVLLRHIRYFQEPVWFWVEIVQPFGMYASFAMVAGLAGLWARRFLVDRVRYISTPSDHLMLALLIGIGLSGMMMTFVSRTDIVALKAFMLGLMTFDFQPLPTDGPLLVHLTLVALLMIIFPVSKLLHAPGVFFSPTRNQTENPREHRHIAPWAAALEKNKP
>NarV_BE326FW270712_Bh2_86186_23
MSTLTMIYAGVFYLAALLLVAGLAYKIFDYSRTPAPLKIPTTPAPTTRTGVVYRMAKEVVVFESLFKSNKWIWVFGWLFHFGLFLVLARHLRYFTEPVWFWVDVIQPFGKYASIMMVIGLAGLLARRFLVDRVRYISTPSDILMLVLLIAIGISGMLMTFVVHTDIVALKVFFLGLMVFDVQPVPQDPILLVHLALVALLMAIFPISKLLHAPGVFFSPTRNQVDNPREHRHVAAWAARLDQNN
>NarV_BE326FW270712_Bh2_90937_181
MMTGQSALNIFLFAIFPYLAFFVFVFVSIQRYLSRPFTYSSLSSQFLENRRQFWGIIPFHYGIIFLFFGHLAAFVVPSHVLAWNGVAWRLYVLEITALIFGLLTLIGLMQLIFRRLGDHKLLRVTTPADWVLYALLLIQIIAGVYIAVFYRWGSSWFSSVITPYLWSIFKLNPDLSYLSGLPFMVKLHIVNAFLILAVFPFGRLVHLLVVPNPYLWRRTQVVRWYRNPRSALKAFISDNG
>NarV_BE326FW270712_Bh2_Contig2593_73
MPKEQDMNETFDWNNLIFGIYPYICLSVFAIGSWIRFDREQYGWTSASSQILSNANMRLASNLFHIGVIGIFFGHLIGLLAPYAVWEAIGLSSLGKQDIAMYGGGFLGLLCMIGGLMLLFRRLTNRRVSASSRGSDTFILIWVLVTLGSGLVTTFTTAHHAAQGSADTMMALAQWAKSIVLFAPKPELVANTEMVFQIHLFLGLTLFLLFPFTRLVHVWSFPFGYIARSYQIVRTKRNLSAR
>NarV_BE326FW270712_Bh2_Contig3333_22
MNVFIGQILPYIAVTVFLGGVAWRIWRWMIPRIVHNITLSPWPKSWSAAIVWMLWQLATFWNLLKFDRPLWVGAWFMHIALFLMLAGHVQAFYTLGLQFHILAPGFITPELSLKMSDWFGTGLGIVFWLALVYLLGRRLVVEQVRTISSASDYVHLLLLIAIATLGNIMRLFPEYHVGYAPVREYLAGLFLFQPHPMPDSLFFITKYTLVMILMIIFP
>NarV_BE326FW270712_Bh2_Contig3937_1154
MSSLTVFYIGLFYVATLILIAGVAYRIYEYSRTPAPLKIPTTPAPTTNAGVAYRMAREVVLFESLFKSNKWTWVFGWLFHFGLLLVLLRHIRYFQEPVWFWVDIVQPFGKYASFAMVAGLLGLWARRFLVDRVRYISTPSDHLILALLVGIGLSGMMMTFVVHTDIVALKAFMLGLMTFDFQPLPTDTILLVHLALVALLMIIFPISKLLHAPGIFFSPTRNQADNPREHRHVANWAIELERKNG
>NarV_BE326FW270712_Bh2_Contig3937_326
MHKEIAMDLHQIVFGVYPYLALTTFILGSWIRFDHEQYTWKSDSSQLLSRRYMRFASNVFHIGILGIFFGHLVGLLTPHSVFLALGISDMAHQGIAIFAGGIFGGMVILGGVMLWLRRIFNRRVRAASRWMDINILGWLILTAVLGFSTIFYSIEHASHGDATVMIRLAEWAQSIVMLQPKPELLHEIDLVFKLHIFFGLSVFLFFPFTRLVHIWSAPIGYLFRAYQVVRARRV
>NarV_BE326FW270712_Bh2_Contig4261_120
MTLFFAILFYLAFAVFIAGLAWKIYDFARTPAPLSIPTTPAPTTQSGVVFRMAREVVLFESLFKGNLWIWLFGWMFHMGLALVLVRHLRYFVADVPGWLLFLQPFGKYAAFMMVAGLGGLWARRLLVERIRYISTPSDHLWLLMLLGIGITGAGMTFLMHTDVVAVKAFFLGLMRFDIQPLPAHPGLFIHLLLVALLMILFPFSKLLHAPGVFFSPTRNQADNPRESRHLAPWAAEIEKN
>NarV_BE326FW270712_Bh2_Contig4879_36
MRMSFLTVLYALLFYTATALFIVGLAYKIRQYATTPAPLKIPTTPAPTTTSGVVLRMAREVVLFESLFKSNKWIWIFGWMFHVSLALVILRHFRYFQESVWPLIVFIQPFGMYAGFFMVLGLLGLWVRRIFVERIRYITSPSDHLMLALLVGIGFSGLMMKFVEHTDIVAVKAFFLGLMRFDLQPLPTDAPLLIHLGLVALLLIIFPFSKLLHAPGVFFSPTRNQVDNPRERRHLAPWAAELDK
>NarV_BE326FW270712_Bh2_Contig5268_106
MSQDFSSWNTLIFGIYPYLCLSVFVLGSWIRFDREQYGWTSASSQLLSTAGMRLSSNLFHIGVIGIFFGHLVGLLAPFAVWDAISLSSLGKQNIAMYGGGFLGILCLIGGVMLLWRRLTNARVRATSRKSDIFILLWVLVTLLFGLATTFTTAHHAAQGSADTMMSLAQWAKSIVLFSPQPELVARTELVFRIHLFFGLTLFLLFPFTRLVHIWSLPLGYLGRAYQIVRTKRQVSVR
>NarV_BE326FW270712_Bh2_Contig5970_24
MNVFIGQILPYIAVTVFLGGVAWRIWRWMIPRIVHNITLSPWPKSWSAAIVWMLWQLATFWNLLKFDRPLWFGAWFMHIALFLMLAGHVQAFYTLGLQFHILAPGIITPELSLKMSDWFGTGLGIIFLLALLYLLGRRLVVEQVRTISSASDYVHLLLLIAIATLGNIMRLFPDYHVGYAPVREYLAGLFLFHPHPMPDSLFFITKYTLVMILMIIFP
>NarV_BE326FW270712_Bh2_Contig6364_15
MCRGASSMTLFFAILFYLAFAILIAGLAYKIYDFARTPAPLSIPTTPAPTTRPGVAFRMAREVVLFESLFKGNLWIWLFGWMFHMGLFLVLVRHLRYFVADVPAWLLFVQPFGKYAGFMMVAGLGGLWARRFLVERIRYISTPSDHLWLAMLLVIGLTGLGMTFLMHTDIVAVKAFFLGLMSFDIQALPAHPGLFIHLLLVALLMILFPFSKLLHAPGVFFSPTRNQADNPRETRHLAPWAAQIEKN
>NarV_BE326FW270712_Bh2_Contig689_239
MPPGLPLARSRERGNGGEGRSKVAKLGGKGRAVTYLFAALFYIATVVLIGGLAFKIRQYWRTPAPLKIPTMPAPLTKGRVALRLGREVVVFESLFKSNKLLWIFAVLFHLGLLLVLLRHVRYFQEPVWLPIQLIQPFAVIYGLMMVAGLALLLVRRLVSPRIRYITGPSDILMLVLLLGIGLTGLAMTNLVHTDVVAVKAFFLGLMRFDLQPLPGDPMLLLHLLLVAVLMLVFPFSKLLHVPGVFFSPTRNQVDDARERRHLAPWAAALDAQK
>NarV_BE326FW270712_Bh2_Contig7470_664
MMITVLSYLVIIFGYIALFVFIFGLTYRILGWARLPTGFYWGLYPRPTKWTFSSVIWKIFALPTLFTTDKQLWIAAIFFHIVLFMSVALHFELLGVHFGPEATIDPIGACAGIIALIAVVYYIQRRLGITRSKEISALATHFWLWLLLVQVGIGTYLRAFDVVAPEVYSAFAISVLTFKPTLPPPDLWFLFHAFIGEMYLFYIVFGKPVHSIGQFFSQYILAKPERR
>NarV_BE326FW270712_Bh2_Contig7552_264
MSQFLWVVFPYLMLTTFVVGHLYRYHTDQYTWSAKSSEILEKRILKWGSLLFHYGIIFTFFGHVTGLFIPKEVFDALGIDPHLYHIFAVTMGTLVGIPTLVGLLILVYRRMTTPRLILHTSNFDLFVLLLLLAVVLEGMYITVIHSGFLEAYDYRETINPWVRGLLTLKPDANLMVNVPFSFQLHALTVLLLMGLWPFSRLVHFWSLPLIYLTRSYLIYRKAGQKN
>NarV_BE326FW270712_Bh2_Contig8171_285
MTLFFAILFYLATALFVVGLAYKIYDFARTPAPLSIPTTPAPTTTTGVAFRMAREVVLFESLFKGNLWIWLFGWLFHMGLFLVLVRHLRYFIDPIPAWLLFFQPFGKYAAFMMIAGLGGLWARRFLVERIRYITTPSDHLWLALLIGIGISGAAMTFVSHVDVVAVKAFFLGLMVFEINALPAHPALIIHLLLVALLMILFPFSKLLHAPGVFFSPTRNQADNPREKRHLAAWAAQIEKN
>NarV_DR5IPCFW280711_Contig10967_370
MYKMGVSYSLLTVIVLLFISIGVWAIGWYSLLGVAIPYMAMLFFVAGFIYRVLKWANSPVPFHIPTVCGQQKSLPWIKSNPIDSPYTTKGVVTRLALEILFFRSLLKNEKVELREAYKLLYKPNTYLWLGAMAFHWSLLIILFRHLRFFLEPVPGVVISIQWLDSIFRGLIPALYITDILILVSLTFLFLRRLLSLQIRYISLPSDYFVILLIAGIAISGVLMRLFFLADLVQVKTWAMGMLRFHPTLPQGVGLVFYIHLFFVS
>NarV_DR5IPCFW280711_Contig21453_497
MVMSSTNPFLIDEILFVVLPYVAFAIFLLVSIRRYLTQSFTFSSLSSQFLENQQHFWALVPFHYGIIVVLTGHFIAFLIPREIILWNSNPLRLYILEISALVFGLLTFVGLIAIIVRRVGNTKIRIVTSKADWVLFGIFVVQIFSGLYAAIFHGWGSTWFAATATPYLWSLITFSPDISYITAMPFMVKLHIVGAYVMIAFFPFTRLVHALVVPNPYLWRKPQVVRWYAQWKNVRQ
>NarV_DR5IPCFW280711_Contig5942_98
MLTSTEQGRKETMLTVIAYAVAVIFVWGILSRFIIWLSSPNPLKIPTTPAPKTFSGVVARIAGEVVLFQSLFKADKKLWLGGWIFHVSFLLIVLRHSRYFLYPVPEWVMVFQTIGIYAGFTLILALAFLFIRRLTIDRVNYVSSFMDYAVLLLLMLIGITGLTMKFIGRPNLIDIKAYILGLFSLSPEAMPDSTVFILHLLLFLLLLLYFPFSKLLHAGGVFISTTRTQTDTPVEKRHITPWAK
>NarV_DR5IPCFW280711_Contig9739_281
MKILSPLLAVIILVMIAFIGVEVGSLHSIFGVIIPYMSAFIFIIGVIYRVIRWGCSPVPFRIPTTCGQQKSLTWIKHNNLENPSNAVGVIGRMALEILLFRSLFRNTRTKLEDGPHLAHSTERWLWFAALAFHFSFLIVLIRHLRLFVEPISPVISLISLLDGFMQVGSPVIYLSGIALLSTVTFLLLRRILSLKIRYISLPADYFPLFLIIGIALSGILMRYWTKIDVVSIKIFAIGLTKFSPVIPTNVGAIFYIHLFLVSILLAYFPFSKLVHMAGIFLSPARNMANNNRMKRHISPWNCPVKVHTYEEYENEFREKMKKAEIPVEKD
>NarV_FI88FW031012_Contig1079_1960
MSMIFAILFYLATLLFVVGLLSRIKLYAQTPAPLKIPTTPAPTTKTGVAFRLTREVVFFESLFKANLWTWAAGWLFHTSLLLVTLRHLRYFTDPVWGWVAFIQPFGIYAGITMLLGLCGLWARRLFVERIRYISTPSDHLWLVLLIVIAVTGLLMQFVAHTDVVAVKTYFLGLLHLDIGSLPSDALLLLHLFLVFALLALFPLSKLLHAPGVFFSPTRNQTDDCREHRHLSAWAGKLESEK
>NarV_FI88FW031012_Contig2058_1453
MDLYELVRGPLAVAAFAVLILGSLYRALSMIKVGKKAKMLYPQASISGGLRSILHHLLPFGASYMRARTVFTVITFLFHMAVIILPIFLMSHIVLWFESFGFLWWELSKPAADTMTAVVVIACLFFIGRRLFVSEVRQVSSASEYLLPILILIVFLTGFCASHQWGPYRPMLIFHIATSEILIALIPFSRLMHMLFFPFSRAYMGAEHSRVLGAKDW
>NarV_FI88FW031012_Contig2091_816
MKITSSKESKMALFIYLIVYLAIIVFFFFVVKRIVSYLNNPIHVRWELYPVAHEGKRASYGGSYLEDVDWWSKPREKSKIGELKVMIPEILFLKAVWEYNRPLWYVTFPFHFGLYLVVAFIGLLGIGAIAQLAGIVIGSGSALSSAIAALTNLFGPLGFILVIAGAIGLIYKRMTDPSLRKYTSAEHFFNLGLFIVTMGSALLTWLFIDPGFHFARTFIANLISFNMELIHSPLFNLQILLSAFTIAYIPITHMSHFFMKYFLYHDIRWGDEPNIDTPQTDAKINVVLNYPVSWSASHIAGHGKTTWAEVATFNPVAEPEKSTNKEKE
>NarV_FI88FW031012_Contig25498_186
MPKENTMDLHQIVFGVYPYLCLGTFVLGSWIRFDHEQYTWKSDSSQLLSKTGMRALSNLFHIGVIAIFFGHFVGLLTPHSVFLALGVSDMAHQGIAILAGGIFGSMALVGGVGLWLRRLFNKRVRAASRWMDINILGWIVLTLIMGLSTLPVSIGHAEHGDPTVMLRLAEWVQSVVSLQPNPELLRGVDTVFKLHIFLGMSVFLFFPFTRLVHIWSAPLGYLFRAYQIVRARRTA
>NarV_FI88FW031012_Contig29343_15
MYGLQLLVGKILPFVTIVVLVAGVTQRIRRWHKAAVTNIALFPSATTDKRDMWREVLGEIVLFSSFRREHRQLWAYTWFFHLALLFIIVGHTRLITDWPLRVLFGMSPQSVDSLSAWGGGIVGVVALATCALLLFRRLTLPRVREASSGEDYLVMLLLLAILITGNMLRFGSHFDVTRVQAYFASLFTFTAIQVPSDSLFLAHFLLVQVLLIYLPFGKFLHIPGIFYSKPLLAKDY
>NarV_FI88FW031012_Contig34475_14
MLPMKIVISLAAVLALFLLAWLGVGVLDLKTLFGTVLPYVALALFVGGVVYRVVRWAAVPVPFRIPTTCGQQRSLPWIKQSRLENPHTGLEAFLRMVLEVLCFRSLLRNTKAEVRPGGRLIQGSSKWLWAGALAFHWCFLVVLVRHLRFFIEPVPGCVQLVASLDGFLQVGVPAMTVTSLVLFGALLFLLLRRLVTAQVRYISLPADYFPLFLLLSIVATGLLLRHVVRTDLSAVKEVAMGLVTFSPATGEGAHWLFYAHLFFVSVLLAYFPFSKLMHMGGVFLSPTRNLANNNRAVRHINPWDYPVKVHTYEEYEEEFREKLKTAGVPLEKE
>NarV_FI88FW031012_Contig4014_5220
MSQLFNNDEGLNRFLSSSLFKNRIVRYRYMNVNYMYSLIAVLFLCLLSYVGAEVMGLQGLFGIYIPYLAVIIFVVGFVVRILGWAKSPVPFAIPTTCGQQKTMSWIEPNWIDNPASKLGVLIRMILEIFLFRSLFRNTSMSFNKTDSGVRITYRWEIWLWVAALAFHYSFLTVLIRHLRFFLEPVPFYIQIVEKLDSFFRIEYYSKVVEVGLPGIFLSGLVLLAAVTFLFLRRVFGPKVKYISLAADYFPLFLIMGIAFTGILMRYFAKIDIVSVKALAMSLVTLHPAIPEGIGGLFFIHIFLVSVLFAYFPFSKLMHMGGVFLSPTRNLTTDTRARRHVNPWNYPVKTHTYEEYEDHFREKMIEAGLPVEKEQV
>NarV_FI88FW031012_Contig41522_27
MALWPWRPPGSGIRRDRGREGSASRRAARTPSPDRNEQSEESTMQWLPYVVAYAGIAVFLIAVIARFFMWARMPIHVRWELYPVAHDAKRARYGGSYFEESKWWTKPREVSLLGELKVMVPEILFLVALKEHNPKLWIRSLPFHFGLYLVVACTVLMLGTGVLGALSTSLLEGGFGTLLRGLIVATGAAGMCLAILGALGLLQRRLTEPGMSTFASGADLFNLVFFVVAFGVALVNFLLFDRDFSQTTSFTAGLVTGDFAAFSGAGGEAFLAVLTVVLLSVLVAYIPLTHMSHFVGKYFAYHAIRWNDKPLLRGDKGEAEVNKMLGQKVSWSAPHIKGEGKKTWVDVATEEFKKK
>NarV_FI88FW031012_Contig44089_880
MYMIVNILMSLVAVVVLGAIAFAGGSVPGLQMVFGIWIPYAAAVIFLLGFIWRIFKWAKSPVPFRIPTTCGQQKSLSWIKHNSIDNPTTTKGVILRMFFEIVTFRSLFRNTKSRVIGDRVSYEWEIWLWLAALAFHYSFLTVVIRHMRLFLEPVPACIGIIETLDSFFQVGLPVVFASGLVLLGAALYLFARRVLIPQVKYISMIADYFPLFLIIGIAGTGLYMRYFLRVDIHAIKQLTMGLVTLKATVPPANVSPMLYAHLFLVSALLIYFPFSKLMHMGGVFLSPTRNLANNSRIKRHINPWNPDLEFVTYEKYENEFREKMIEAGLPVEKES
>NarV_FI88FW031012_Contig4999_325
MNAIISLIAVIGLVLIALIGVNVANLHFIFGVVVPYFAIVVFLIGVISRVMKWGRTPVPFRIPTTCGQQQSFPWIKQSKLDNPSTAAGVVGRMLLEVLLFRSLFSNTKFELREGPKIAYGSTKWLWLGGLAFHWSFFVVLVRHLRLFTEPVPVFLQNIEALDGFLQVGIPGVLISGVVLLLAVTYLFLRRVIEPAVRYISLAADYFPLFLIMSIALTGILMRYFLRVDIVGIKALTIGLVSFNAKVPEGISVVFYIHLFLVSTLFAYIPFSKIMHLGGVLLSPTRNLPNNSRMVRHINPWNYPVELHTYSEYEDEFREKMKKAGLPVEKE
>NarV_FI88FW031012_Contig52582_812
MRTAMHQLYDLATGPLLYLSLSLFAGGILVQGISLIRETYTSERFVFSFLSVKSALLSMVHWGTPFGSTVMRKNILLTVVGFLFHIGLLALPFFLMAHVLLFYEAWGLSWPTVPGWAADTATLFVCIACLFFVFRRLLVPDIRYISTPMDYLIPVLILVPFASGFWASHTLPGFRVCHVLHILSAEVLLSAIPFTRLTHMLFGFFTRIYTSSEFGSTRFAKDW
>NarV_FI88FW031012_Contig59870_31
MDFFKRHFFVSLFAVLGLVVVAYLGSQAASLQVFFGVVVPYLAVLIFLEGLIYRIIVWARSPVPFRIPTTAGQNKTLPWIERDLGEQLDNPATFKHLVGRMALEVLAFRSLFRNLRTELRKDPADPEGDRLIHWSYKWLWLGAIAFHYAFLVVILRHLRFFTEPVPMPFQLLEHVDGFFQFFTPAVYLSGVVLVVAVFYLMARRITSPTLRYISLAADYFPLLLILGIGISGILMRYIYKVDIVAVKELALGLATFHPVVPAGIGAIFY
>NarV_FI88FW031012_Contig60708_822
MYMIVNILMSLVAVVVLGAIAFAGGSVPGLQMVFGIWIPYAAAVIFLLGFIWRIFKWAKSPVPFRIPTTCGQQKSLSWIKHNSIDNPTTTKGVILRMFFEIVTFRSLFRNTKSRVIGDRVSYEWEIWLWLAALAFHYSFLTVVIRHMRLFLEPVPACIGIIETLDSFFQVGLPVVFASGLVLLGAALYLFARRVLIPQVKYISMIADYFPLFLIIGIAGTGLYMRYFLRVDIHAIKQLTMGLVTLKATVPPANVSPMLYAHLFLVSALLIYFPFSKLMHMGGVFLSPTRNLANNSRIKRHINPWNPDLEFVTYEKYENEFREKMIEAGLPVEKES
>NarV_FI88FW031012_Contig6234_5430
MNVHYLFSLIAVVALCLIAFVGVEWLGLQALFGVVLPYAAVLTFVVAFWYRVWSWARSPVPFRIPTTCGQQKSLPWINAAKIDNPTTTGAVIVRMLLEIFCFRSLFRNTHMSFHETGTGVRITYRWEIWLWVFAMAFHYSFLVVLLRHMRFFFEPVPMVIQLLENLDSFFRIEWMSSVVGIGLPGVFVSGLVLLAAVTFLFLRRLLSPKIRYISLAADYFPLFLIMAIALTGIMMRYFLKTDIVGVKSLVWGLVTLQPALPETVGSLFYVHLFLVTVLLVYFPFSKLMHMGGVFLSPTRNLTTDTRARRHVNPWNYPVKVHTYEEYEDDFREKMIDAGLPVEKEQE
>NarV_FI88FW031012_Contig6387_3045
MSQLFNNDEGLNRFLSSSLFKNRIVRYRYMNVNYMYSLIAVLFLCLLSYVGAEVMGLQGLFGIYIPYLAVIIFVVGFVVRILGWAKSPVPFAIPTTCGQQKTMSWIEPNWIDNPASKLGVLIRMILEIFLFRSLFRNTSMSFNKTDSGVRITYRWEIWLWVAALAFHYSFLTVLIRHLRFFLEPVPFYIQIVEKLDSFFRIEYYSKVVEVGLPGIFLSGLVLLAAVTFLFLRRVFGPKVKYISLAADYFPLFLIMGIAFTGILMRYFAKIDIVSVKALAMSLVTLHPAIPEGIGGLFFIHIFLVSVLFAYFPFSKLMHMGGVFLSPTRNLTTDTRARRHVNPWNYPVKTHTYEEYEDHFREKMIEAGLPVEKEQV
>NarV_FI88FW031012_Contig6420_2873
MDLYELVRGPLAVAAFAVLILGSLYRALSMIKVGKKAKMLYPQASISGGLRSILHHLLPFGASYMRARTVFTVITFLFHMAVIILPIFLMSHIVLWFESFGFLWWELSKPAADTMTAVVVIACLFFIGRRLFVSEVRQVSSASEYLLPILILIVFLTGFCASHQWGPYRPMLIFHIATSEILIALIPFSRLMHMLFFPFSRAYMGAEHSRVLGAKDW
>NarV_FI88FW031012_Contig6481_888
MFRRIMMYEFIRGPMAWACFFIFIMGMLFQVVRFFLITKKIQPTFVSPLLRDNKDNNLNFSRESLPQLSAKLRVTLVGVHPVMFFFTVLFHISIFFLPIFLSEHNMLMDGLWEVSLCPYVLPEIIADIFTGIIMVCILLFLLRRIFLSHVRSISTIYDYLILFLTAAPFITGFLAVHGFFDYRTLIILHVLSVNLIMLTLPFSKFVHSAFFFLNRFFIGSEYSFSKGTRQW
>NarV_FI88FW031012_Contig892_366
MHPAGPPAGPVVPDVSPASPARRRFVSEFRTARPPEERMTSLTFFYTGLLYFATLVLFGGLAYRIYEYSRTPAPLKIPTTPAPTTNSGVVLRMAREVALFESLFKSNKWIWLFGWLFHVGLALVLLRHVRYFQEPVWFWVEFIQPFGKYASFAMVAGLAGLWARRFLVDRVRYISTPSDHLILALLIGIGLSGMLMTFVAHTDIVALKAFMLGLMTFDFQPMPADAVLMAHLFLVALLMIIFPISKLLHAPGIFFSPTRNQADNPRETRHIAPWAAALDRDKA
>NarV_FI88FW031012_Contig1259_132
MFQTSYARCRYYGLKGKIVMHDIYNFVRGPMVWVSFILFLAGCVYRFVSMALLARRKDPFIYNYMNPYYALRSILHWLAPFGSENMRKHPVFTIVAFAFHICLIVAPLFLFAHIILIKQSWNISWWFISDTTADVMTIIVIVLCVFFLIRRIIRPEVKFLTTFSDYIILAMVAAPFITGFWTYHQFAGYRIMGIIHILSGEIMLAAIPFTRLSHMIFFPFTRGYMGSEFGAIRHAKDW
>NarV_FI88FW031012_Contig3875_164
MALPNYCTFSIALFSEFGMNDAAMIWNLLAALLIGFAYLSAFVFIGGLLLRIALYLKTPVPLKIVQTPGPKSAPGVVARIAGDVLIFPNLFQADKLLWLGAWIFHACLFLILVRHTRYFLYPVPELVIDWQNISVYAGFLFPIPALYLFWRRLASSRVLYISGLPDYITLILLTAIASTGMLVHYFARVYLVDVKAFTLGLVTFAPVQPPQHPIFIAHFLLVCSLLLWFPFSKLMHAGGVFFSPTRNQIDNVLYPRYVNKWNEEVRVD
>NarV_FI88FW031012_Contig4951_338
MRFFILLPLRENTMIGEWILLLLGWFSAVLFVIVSAYKMYRVAAAPLNVRWEVYPVPHEEGARRHYGGSYMEEVDWAKKPRHGSLIAEVVEMSTEIFLLQRVRKYNPYGVWLFSMAMHWGLYLGVGLLGLLVIENLIALPALAVLTNIVGVVAFALGTIGALGLVVKRATDRNLNLYTAPIDYFNLLLLAAIFILGLASFATAGSFAPHRAYIGSVLTFKPTTLPPLVALTFFVFELFVIYMPFSKLIHYFAKYFTYHSQLWDDVFKVKGSPTDKKVAEQLAYTAAWSAPHVVAGKSWLEQAQNTNIEGDKK
>NarV_FI88FW031012_Contig7415_721
METSALFDFIRGPLAWISFIVFFLGLIFQFYRFFNLTKKNPHVIYNPRPRKKITGGSVQDFIKRASLSVFGVNPVMVIVTTVFHLCLIIAPVFLLAHNMLLKNAIGISLFSFSESFVDTLTVIFLFCGLFFLLRRILVARVRAITDWNDYFILFLATAPFITGYLAYHQTFADHYRLVISLHILAGELMLMAVPFTKFVHMVFFFVFRFVIESEYSLGKGDRTW
>NarV_MM51940(46)FW200712_NODE_34678
MSHTQTFLFGIYPYIALTVFLLGSLIRFDREQYTWKSDSSQLLKRGQLRLGSNLFHIGVLFLFFGHFFGMLTPHAVYEPFISTGAKQLLAMVSGGAAGGLAFVGLTILLHR
>NarV_TT107FW240811_Contig10634_2
GTSMGVVVLLGLLYLLYRRMAINEVKQISAPSDYAHLLMLIAIVTVGNLMRFVPEWGIPYEPVRDYVANLITLTPVTADMEVMHKPMFVLHLLLVQILMIYLPFSKLLHIPGMFAHRWIINRPYVEPAPGLPGVAVGGSGHAVSGDQSASGGVQ
>NarV_TT107FW240811_Contig10747_2
FIGGLIYRVLKWAKAPVPFHIPTVCGQQKSLPFIKANNIESPYNIAGVIARLALEILLFRSLFRNERVELKRSEKLVYGGNKYLWLGGLAFHWSLFIILFRHLRYFLEPVPPYVLFVQDMDGIFQFAVPTLFLTDFIILIALTYLFFRRIIYPQIRYISLPSDYFAVLLLLGVVISGVLMRLFWKVDIVGVKELAMGVISFRPTIPEGIGLPFYVHLFLISTLVVYFPFSKMMHMAGIFLSPTRNLKNNSRMVRHINPWDYPVKVHTYEEYEKDFREAMKEAGLPLERE
>NarV_TT107FW240811_Contig17_15
MQFAGLVVVGIIMLVFLGVQGLKLQFFFGVIIPYLALVVFCLGLIGRVVKWGRSPVPFSIPTVHGQQKSLPWIKASAIDSPVTTAGVVARLALEVLFFRSLFKNVKAELGEGRRLTFTWEKWLWLAGLLFHWSFLVVIFRHLRFFTEPVPAVVHSLGSLDGFFQVGLQAFFITDLIILATVLYLLLRRVCIPQMRYISLPADYFPLFVIFGIALSGISMRYFFKVDIAAVKKLAMGLVTFKPVLPEGIGVIFYIHLFLVCVLFAYFPFSKLMHMAGIFMAPTRNLANDSRARRHVNPWNYPVKVHTYADYEAEFGRKMEEAGLPVENSQAKVS
>NarV_TT107FW240811_Contig17_20
MILLVYIYFSLFIFVFVSLWKALKYAKMPMHSRWELYPVPKETGERAKYGGSYFEDYQWWAKPREVSHVGELKEMLKEMLFIKNLFVNQRPFWWLSYTMHLGIYFLGVWTILLGVGALTEPSGLPSFIYYATLISGSVGALLTALGSIALILRRFTDTTLRKYTTPQEYFNLLFIFAVVITGMMVWVGDPGFNYGRMIMKGLFTFTPFTHGGVLTVHIILLGALLVYIPFTKMSHYVGKYFTFHKVLWENEPNLRGAKIEASVRKALSYQPKTSWSAPHINNKGN
>NarV_TT107FW240811_Contig17419_1
MADAANQQEVLEAVMWALQLLTYLGILVFVVFVARKAARYASAPMHLRWELYPVPHEKGKEYGGSYFEEVDWWTRPRETTLWGEIRSMLEEILLIRSLWHRNRPQWYASFPFHVGLYLLVGFTGLLTLGALAEALGLAAGAASPLWDGYHLLTTVVGVVGLFLGTVGACCLLWRRAADQELKAYSTISDYTNLVFLLAVFLSAGFAWLSVDSSFGLLREYVRGLITLSPVAAAD
>NarV_TT107FW240811_Contig22108_1
YKAHQYAKMPMHGRWELYPVPKEPGEKGHYGGSYYEDLEWWNKPREVSHSGEVIDMLKEMLFIKNLFINQRHQWWLSYALHLGIYLLGLWTVLLAVGAITELSGLSLTTPEGVNSNPLASLIYYGTFISGGAGALLLGFGAFSLFLKRCFNNTFAKYTTPQEYFNLFFLFAVVASGLVVWSADPGFNYGREIMKALFTFSPIQADTALTIHIPLLGGVMIYI
>NarV_TT107FW240811_Contig23292_1
ALGLAVRAVRYARAPMHLRWELYPVPHETGKPYGGSYYEEPDWWKRPRKRTFFGDLKVMLSEIFLHAGLWQHNRKMWVVSYPFHLGIYFVAVFLVLLVVGGVAGDVALVLHNLTLGFGLAGMLLVIVGGVGVLARRLTDPDLRSLTAPADYFNLGFILALAVTWFVTWLCVDPSFALARGFVRGVFDAAPATPVPHAVAAEMVLLGLFLVYL
>NarV_TT107FW240811_Contig24089_1
MNVLYSLSAVIVLILLAYIGVEVLGLYFLFGVVIPYLAAATFIGGLIYRVLKWAKAPVPFHIPTVCGQQKS
>NarV_TT107FW240811_Contig243_18
MSSLTVFYIGLFYVATLILIAGVAYRIYEYSRTPAPLKIPTTPAPTTNAGVAYRMAREVVLFESLFKSNKWTWVFGWLFHFGLLLVLLRHIRYFQEPVWFWVDIVQPFGKYASFAMVAGLLGLWARRFLVDRVRYISTPSDHLILALLVGIGLSGMMMTFVVHTDIVALKAFMLGLMTFDFQPLPTDTILLVHLALVALLMIIFPISKLLHAPGIFFSPTRNQADNPREHRHVANWAIELERKNG
>NarV_TT107FW240811_Contig25_15
MEALLLFLAVLSPVALTAGIAIKFYKISQMPLNIRWEIYPLPKGELEKIRYGGSYMEEIDWVKKNNPRRSYFEFVEPFKELFFLHRVHKFNKYGLWIWSMALHWAVGLLFGTLIILLLDGIFTDIDLSGLVIVPIFSYVLGVFGSLGLIAKRFINKELKLYTSGIEYFNLIFLLLIFFTGFLSFIQDSSLSEAFIYVDGVLKLSIPFDEISSLTIIHFLLVELFLMYIPFSKFFHGPVKFFTFHKILWSDEFQTKGSKEEKKIMQQLHYKVRWSGPHMLSDQNWLENAKNTNLHEKS
>NarV_TT107FW240811_Contig27453_2
FFITKYTLVMILMIIFPFSKLMHSFGFFWERWIINRPFHEPARGLPGARVQLPK
>NarV_TT107FW240811_Contig3_140
MGIGLAFIIVLGLILFAYIGTELLGLNSLFAVVFPYVALIVFIVGFINRVVKWGKSPVPFRIPTTAGQQFSLPWIKYSKIDNPATGWGVALRMFFEIALFRSLFRNTKAEIMNGKLYVGSNKWLWIGALAFHYSFLIILIRHLRFFMAQTPWCISVVDSVDSFWQIGLPMVYMTDIIIAAALLYLLGRRIFNPQVKYISLPSDYFPLFLIIGIIATGVMMRYFARVDITAIKELTLGLAYLKPTVPEGVGSLFYIHLFLVSVLFAYFPFSKLMHMGGVFLSPTRNLANNNRMERHVNPWDYPVKHRHYEEYEDEFREKMKKAGIPVEKE
>NarV_TT107FW240811_Contig3196_2
MGIGISLILTVALVLVAYVGAEAGLHVLFGAVIPYVAGATFVAGVIYRVVRWAMAPVPFRIPTTCGQQKSLPWIRAATFDNPSTAAGVIVRVALEALFFRSLLRNTRFELREGPKLAYFWEKWLWLAGLAFHWSLFTIVTRHLRFFTEPVPSFVRWLEGLDGFFQVGVSALFLTDVVVLVAATYLFLRRVVIPQVRYISLPGDYFPLFLILGVAISGVLMRYFFRVDITAVKELAMGLVTFHPVVPGGIGTLFYVHLFLVSVLLIYFPFSKLVHMAGIFLSPTRNLANTNRERRHINPWNYPVKVHTYEEYEEEFRKHMVQAGIPVEKEDH
>NarV_TT107FW240811_Contig374_17
MNALNTFFFSVYPYICLTVFLLGSLLRFDRDQYTWKSDSSQLLRAAQLRWGSNLFHIGILFLFFGHTVGMLTPHFVYEPFMSAGAKQVLAMVSGGVFGVLGFVGVSLLLHRRLTDPRIRATSRTSDIMLLWLLWAQFALGLATIPFSAQHLDGSVMLVLAEWAQRIVTFRPGTAELMADIGWVFKAHMVLGMTIFLIFPFTRLVHVWSGFASVAYVWRPYQIVRSRRLSSTAAGR
>NarV_TT107FW240811_Contig3740_4
MKRRFTPGSSFSRRLIGLDRKSTAEKRGVNSLVAYFIVQILPYIALTIFGLGLLFRLGRWAAARLLGTSHEITLAPFPQTPFQAGWIFIREIALFRNIFFFEPSLWVGAWPMHIALFMVLGGHAVGFYFLGEQFVFIGMSPKLSKFMSNLLGSVFGLVLLAGLIYLLIRRVSLARVRQISNPSDYLHLVLLIAIVAVGDFMRYFPQYGMHYEEVYEYFKALIFLQPVPEFVYHNVFFITHMLLVQILMIVFPFSKLVHLFGMFALRWIENRVHIDPEPGLPNVDVAAARAKGTGLPSAGGAA
>NarV_TT107FW240811_Contig39544_1
VPKGVSPLFYVHIFLVCTLIAYFPLSKLMHMGGIFLSPTRNLTSTSRMSRHINPWDYPVQVHTYEEWEEEFKDKLIAAGYSLEKESEEREDILV
>NarV_TT107FW240811_Contig42408_1
RNRELWYFLLPLHIGFYSIVGAHILFFVSALLMLAGLSISAESGSILGKGIYWLTLIVKVGGFALGVIGSVGIFLKRLVDKEYRVNATPLNYISPLFYLAIFVSGLYAWYFFDPTLSGFREFMKSLIT
>NarV_TT107FW240811_Contig431_5
MSIVQWLCYVSLLVLVVGLAARTLRYARAPMHLRWELYPVPHEVGKPYGGSYFEEPDWWTHPRKTSFVGELRVMLSEIFLHAGLWHHNRKMWVVSYPFHLGIYLVAIFLVLLLAGGAVQAAGGQVTADSGGVLTALYYLSLAAGPAGMVMVIVGGLGVLARRLGDPTLRSYSAPADYFNVSLILALALTWFLTWLFVDRSFALARAFVRDLLIFAPVARAHPAVLVEMSLLSVFLIYLPFTHMTHFIGKWFTYHLVRWDDRPNLGSGYEKSIADVLSRPLGWSAPHISNPQEKKTWAEVTGEVE
>NarV_TT107FW240811_Contig4614_2
MSYFIMQIMPYITVVVFTFGLLYRLGRWAGSRIVHNITLSPFPQSNTQVLGIYASELIFFRSLFNFDRPLWVGGWFMHIALFSIIGGHVMGIYFLGKQFVYIGTSEHLSEQLSALLGTTFGLIMFAGLLYLLIRRLTIIKVKDVSNTSDYLHLILLLAIVVIGNIMRLFEHDLGIAYAPVKDYVTHLVMLKPVPANHEVFTKPLFVLHLFFVQILMMIFPFSKLMHVFGMFAERWIVNRVYKDPAPGLPNVDVAAARAAGTGIPSGEGA
>NarV_TT107FW240811_Contig49090_1
HHNRQLWYFSYPFHGGIYLVVAFIVLLLVGAIAEALGATVSTAAADSWAAALAYLTIVVGVLGFLGVAIGSLGLLNRRVTNEDIRGQSTPADYFNLVFILAMALSALFAWGAADP
>NarV_TT107FW240811_Contig5417_3
MNWNVLLFQVFPYVALALLVIVSIQRMRSKPFSVSSLSSQILERKLLFFGSIPFHWGILVILLGHLLAILVPQGLLWWNAVPIRLFLLEITGLALALWTLGGLLVLLYRRLSNRRILVVTHPTDVMVLLLLLVSVVTGILTALLYRYGSFWFPSVFTPYLWSIFTLRPRPELVADLPFWIQLHVFSFWVLLALFPFTRLIHIITVPLGYLWRPWQLVIWVRKHRRAPEPFATRSAAQPQATTSEKGGAYGSD
>NarV_TT107FW240811_Contig9240_1
MNVFIGQILPYIAVTVFLGGVAWRIWRWMIPRIVHNITLSPWPKSWSAAIVWMLWQLATFWNLLKFDRPLWVGAWFMHIALFLMLAGHVQAFYTLGLQFHILAPGFITPELSLKMSDWFGTGLGIVFWLALVYLLGRRLVVEQVRTISSASDYVHLLLLIAIATLGNIMRLFPEYHVGYAPVREYLAGLFLFQPHPMPDSLFFITKYTLVMILMIIFPFSKLMHSF
>NarV_TT107FW240811_Contig9990_1
MGMGISLALTVALILVAWAGAAAGLQVVLGTVIPYLAGLTFLGGLIWRVVRWARAPVPFRIPTTCGQQKSLPWIRYAAVDNPATTLGVVARVALEVLLFRSLLRNSRFELREGPKLVYFWEKWLWVAGLAFHWSLFVILTRHLRFFTQPVPAFVGWLEGADGFFQAWLSALYLTDVVVLVAVTLVPALYLLVTSFTPLYMVNPETEWNFAEPLRNYAALLEDRPFHNSIVVQVRLSVATVSLQLLAGLAVAMLLN
>NarV_TT109FW060312_Bh2_Contig15433_862
MGIGLAFIIVLGLILFAYIGTELLGLNSLFAVVFPYVALIVFIVGFINRVVKWGKSPVPFRIPTTAGQQFSLPWIKYSKIDNPATGWGVALRMFFEIALFRSLFRNTKAEIMNGKLYVGSNKWLWIGALAFHYSFLIILIRHLRFFMAQTPWCISVVDSVDSFWQIGLPMVYMTDIIIAAALLYLLGRRIFNPQVKYISLPSDYFPLFLIIGIIATGVMMRYFARVDITAIKELTLGLAYLKPTVPEGVGSLFYIHLFLVSVLFAYFPFSKLMHMGGVFLSPTRNLANNNRMERHVNPWDYPVKHRHYEEYEDEFREKMKKAGIPVEKE
>NarV_TT109FW060312_Bh2_Contig15792_669
MTTFFAILFYLAFAILVVGLAYKIYDFARTPAPLSIPTTPAPTTTTGVAFRIAREVVLFESLFKGNLWIWLFGWMFHMGLFLVLIRHLRYFVSDIPAWLAFIQPFGKYAAFMMVAGLAGLWARRFLVERIRYITTPSDHLWLAVLIGIGITGAGMTFVSHVDVVAVKAFFLGLMRFDIQPLPEHPALYIHLILVALLMILFPFSKLLHAPGVFFSPTRNQADTPREKRHLAPWAAQIEKS
>NarV_TT109FW060312_Bh2_Contig23396_2806
MEGPMEALLLFLAVLSPVALTAGIAIKFYKISQMPLNIRWEIYPLPKGELEKIRYGGSYMEEIDWVKKNNPRRSYFEFVEPFKELFFLHRVHKFNKYGLWIWSMALHWAVGLLFGTLIILLLDGIFTDIDLSGLVIVPIFSYVLGVFGSLGLIAKRFINKELKLYTSGIEYFNLIFLLLIFFTGFLSFIQDSSLSEAFIYVDGVLKLSIPFDEISSLTIIHFLLVELFLMYIPFSKFFHGPVKFFTFHKILWSDEFQTKGSKEEKKIMQQLHYKVRWSGPHMLSDQNWLENAKNTNLHEKS
>NarV_TT109FW060312_Bh2_Contig50860_4195
MGIGLAFIIVLGLILFAYIGTELLGLNSLFAVVFPYVALIVFIVGFINRVVKWGKSPVPFRIPTTAGQQFSLPWIKYSKIDNPATGWGVALRMFFEIALFRSLFRNTKAEIMNGKLYVGSNKWLWIGALAFHYSFLIILIRHLRFFMAQTPWCISVVDSVDSFWQIGLPMVYMTDIIIAAALLYLLGRRIFNPQVKYISLPSDYFPLFLIIGIIATGVMMRYFARVDITAIKELTLGLAYLKPTVPEGVGSLFYIHLFLVSVLFAYFPFSKLMHMGGVFLSPTRNLANNNRMERHVNPWDYPVKHRHYEEYEDEFREKMKKAGIPVEKE
>NarV_TT109FW060312_Bh2_Contig54129_161
MRLMEHFLRDPSIYTLVRGPLVWLAFIVFFTGSFYKVLKTLQMAKREKIIYPYLSLKYSLRSIFVWLTPFGSISMRRHPWFTLITFVFHIFLITTSIFLTGHMELWQESWGINWWTLPVSLGDAMTIIVLICLSLLLIRRTVQEDVKFLTSSSDYLILGLVALPFLTGFLAHHELLLEYKTMLTIHMFTGEIMLMAIPFTKLNHMIMFFLTRSHTGSEFGAVRHSRDY
>NarV_TT109FW060312_Bh2_Contig5487_534
MGRSGGELHSRCGRFAKPKPGCPGMRHAARRCPQPRPTLREGRSMFDLNTALFGYYPYIVMAVFLLGSWLRFDRDQFTWRAGSSQLLRKRLLRWGSNLFHIGILLLFFGHVFGLLTPPEVYHALGLSTPAKQLLAVVAGGIFGGLCLAGLVLLLYRRLGDPRIRATGSRMDLFVLLLIMAQLALGLFSLPISLRHPDGGNMLLLAEWAQRIVTFRSNAAELVADVHWVFKLHLFLGMTLFLIFPFSRLVHIWSVPIWYLGRPYQIVRRR
>NarV_TT109FW060312_Bh2_Contig706_2119
MHKEIAMDLHQIVFGVYPYLALTTFILGSWIRFDHEQYTWKSDSSQLLSRRYMRFASNVFHIGILGIFFGHLVGLLTPHSVFLALGISDMAHQGIAIFAGGIFGGMVILGGVMLWLRRIFNRRVRAASRWMDINILGWLILTAVLGFSTIFYSIEHASHGDATVMIRLAEWAQSIVMLQPKPELLHEIDLVFKLHIFFGLSVFLFFPFTRLVHIWSAPIGYLFRAYQVVRARRV
>NarV_TT109FW060312_Bh2_Contig706_528
MSSLTVFYIGLFYVATLILIAGVAYRIYEYSRTPAPLKIPTTPAPTTNAGVAYRMAREVVLFESLFKSNKWTWVFGWLFHFGLLLVLLRHIRYFQEPVWFWVDIVQPFGKYASFAMVAGLLGLWARRFLVDRVRYISTPSDHLILALLVGIGLSGMMMTFVVHTDIVALKAFMLGLMTFDFQPLPTDTILLVHLALVALLMIIFPISKLLHAPGIFFSPTRNQADNPREHRHVANWAIELERKNG
>NarV_TT109FW060312_Bh2_Contig7455_294
MNWNTILFGIFPYIALTLAVVVTAYRMVYRPFSVSAQSSQLLEQKRLFYGSIAMHWGLVLVLLGHLLALLIPKGLLLWNAVPLRLYLLEITGLGLGLWALVGTWVLLTRRLSVARVRAASTSMDYLVLVVILVSALSGVLTALFYRYGSFWFPAVMTPYLWSILTLQPRPELLADLPFWTQLHVFNFWVFLAVFPFSRLVHIITVPLGYVLRPWQIVIWVRKLAR
>NarV_TT109FW060312_Bh2_Contig7644_49
MLFYLAFAILVVGLAYKIYDFARTPAPLSIPTTPAPTTTTGVAFRMAREVVLFESLFKGNLWIWLFGWMFHMGLFLVLIRHLRYFVSDVPAWLVFIQPFGKYAAFMMVAGLGGLWARRFLVERIRYITTPSDHLWLALLIGIGITGAGMTFVSHVDVVAVKIFFLGLMRFDIQPLPEHPALYIHLILVALLMILFPFSKLLHAPGVFFSPTRNQADTPREKRHLAPWAAQIEKS
>NarV_TT109FW060312_Bh2_Contig7660_161
MPRRNRPRWRAVWLAKWRTSSIGSPVPCNGAAVPMPTCSSRCCWHVASVSSRSSRRKRSQPWMPAGPSHRPSVLVPRRRPRAANGPCISFGSAAQPLPKSTDPCFVETAMNALNTFFFSVYPYICLTVFLLGSLLRFDRDQYTWKSDSSQLLRAAQLRWGSNLFHIGILFLFFGHTVGMLTPHFVYEPFMSAGAKQVLAMVSGGVFGVLGFVGVSLLLHRRLTDPRIRATSRTSDIMLLWLLWAQFALGLATIPFSAQHLDGSVMLVLAEWAQRIVTFRPGTAELMADIGWVFKAHMVLGMTIFLIFPFTRLVHVWSGFASVAYVWRPYQIVRSRRLSSTAAGRNPD
>NPD_BE326FW250111_Bh2_Contig18151_698
MLCRSCGGGGAAHLPPARLRAGRRHRPPGGGRGEGARRALRRGRQARGYLVGRAMKRLDDYRLSFPGQGRGGRNEFVPIMIGGMGVDISTSDMALEAARLGGIGHISDAMVPTVSDRRFKTDYVKERLKKYKSVRESANKLEAQFDLGALAEAQKRFVSAAMEAKRGPGLIFINCMEKLGMNAPKATLRERLIAALDAGIDGITLSAGLHLGSFALIADHPRFRDARLGIIVSSARALQLFLRKNSGLDRLPDYVVVEGPLAGGHLGFGMDWAKYDLRTLVAEVLAFMKENHLGHIPVLAAGGVFTGSDAVGYLDMGCGGVQVATRFTVTRECGLPDAVKQEYFKANEEDIEVNTLSPTGYPMRMLRNSPAIGSGIKPNCESYGYLLDSKGHCDYIDAYNRELARVGDEGKVRVYDKTCLCTHMRKFQCWTCGHYTYRLKDTSRRNADGSYALLTTEHVFRDYQFSTEHQVLLPAA
>NPD_BE326FW250111_Bh2_Contig26867_1363
MIERRTSMKKTRLCELLGIEYLIIQGGMVWIANTELAAAVSNAGALGIISPTAGMAHNGDMVENLNQQIEKTRSLTKKPFGVNLPIMNNPYIEELIALVIAKEVKVVIPLPGILPCIPEGLRKPGLKSFTWWLR
>NPD_BE326FW250111_Bh2_Contig26867_1364
MYTRRLKEAGIKVLHLVAAVRHAQSAERRGVDAVIAKAMKLVDAMVWTSCPPLSWYLR
>NPD_BE326FW250111_Bh2_Contig29010_193
MFRLHFKTHGRNRARRLHLSLLIQTFLRPHHHQGRTNRRARSWTSTMKCVDDFRLRLGQHELVPIVIGGMGVDISTAELALEAARLGGIGHISDAMVPTVADRRFKTRFVKDKLQQYKYNVANEDKSDVQFDLALLAEATQMHVGRTMEAKRGGGLIFINCMEKLTMNAPKETLRVRLRSALDAGIDGITLAAGLHLGSFALMEDHPRFRDVKLGIIVSSLRALQLFLKKSARTGRLPDFVVVEGPLAGGHLGFGMDWAKFDLAAIVAEIRLWLAAEKLAIPLIPAGGIFTGGDATTFLENGAAAVQVATRFTVARECGLPDEVKQEYFKANEDDIEVNGISPTGYPMRMLKSSPAIGSGIRPNCEAYGYLLDANGNCQYIQAYNREIAVHPDEKKIRVWDKTCLCTHMRNFDLWTCGHYTYRLKDTTRRLPDDSYALLSAEHIFNDYRYSKGDAIALPERG
>NPD_BE326FW250111_Bh2_Contig32875_2598
MLKTRITEMLGIKYPIIQGGMLWIARAELAAAVSNASGLGIITSANFVDGKELREEIRKTKSLTDKPFGVNISLFPSIRPLPNDEFIDVVIEEGVKADS
>NPD_BE326FW250111_Bh2_Contig32875_2604
MMNSLMLLLKRESKLTVNAVKVPVIAAGGIGDARGFVAALALGAEGVIMGTRFMATLECPAHPKFKEWLLQAKETDTVLVERSIRNTARALRNKAAEKVLEMEARGATLEELLTVISGENYKRVFLNGELDAGIASCGQVVGLIYDLPTVKEVIDTIITEARAITQRFLSSFR
>NPD_BE326FW250111_Bh2_Contig55794_50
MITSVSWLVPPDRVSANAFDEPPDARLFRYPIAENSMKCVDDFRLRLGQHELVPIVIGGMGVDISTVELALEAARLGGIGHISDAMVPTVIDRHFKTRFVKDKLKLYKANVPNPDKSLVKFNLGELEEATRMHVRRAMDAKRGDGMVFINCMEKLTMNAPRETLKVRLSAALDAGIDGVTLAAGLHLGSFGLIEDHPRFRDAKLGIIVSSLRALQLFLRKNGRTGRLPDYVVVEGPLAGGHLGFGIEDWMKHDLAGIVAEIQAWLKSEQLDIPLIPAGGIFTGSDATAFLEKGAGAVQVATRFTVTRECGLPDPVKQEYFKADEDDIEVNGISPTGYPMRMIKSSPGIGAGTHPNCESFGYLLDANGRCSYIDAYNREVAAHPETRKVKVYDKTCLCTHMRDFDIWTCGHYTYRLKDTSTRGADGDYALLTAEHVFRDYQFSKDGRVALPSDPVT
>NPD_BE326FW250111_Bh2_Contig72674_884
MLRNASHAVQPDTARVWENRGLARSSAAGHSEFREDSNMKSVDDFRLRFGSREYVPIMIGGMGVDISTSDLSLEAARLGGIGHISDAMLPTVSDRRYDTKYVRDKLKLYKYNVANPNKSEVQFDLGLIAEATQTHVRRTMERKRGDGLIFINCMEKLTMNSPKETLRVRLRSALDAGIDGITLAAGLHLGSFALIEDHPRFRDAKLGIIVSSLRALQLFLKKSARTGRLPDYVVVEGPLAGGHLGFGMDWAKYDLHAIVAEIHEWLAAEKLDIPLIPAGGIFTGSDAVDFLEHGSAAVQVATRFTVTSECGLPEDVQQEYFKASEEDIEVNTISPTGYPMRMLKSSPAIGSGIRPNCEAYGYLLDGNGNCAYITSYNRELLAHPGAKRLSVMDKTCLCTHMRNFDCWTCGHYTYRLKDTTRRREDGSYEILSAEHVFKDYQFSKDGKVMLPG
>NPD_BE326FW250111_Bh2_Contig87779_110
MVQPVACPKDGHRREPGRHRAKLAPRDAFTNGAFEQRLVVAHARGDQPSLLAGERVPLTEKHGVDAQVLGDHGDVVAHRAREPLPRRQRLRHDLLERLGVALQSLGDDAGEQLFLAGDVVVQTALLQTHLVGDVLNRGGVIALFAKQPDGRLQDLLAPGTPHRPHRLEAQPNGWYHCSKSQRGLSTREDGQDPPPCASKCSPVNTRLTELLGIRFPIIQGGMAWVATPRLVAAVSNAGGLGTLGGSTHDPPSLRRAIAEIRGLTDRPFAVNLLAWSPVLDSLLDVVIEQKVPVVSTGGGNPIPVIRRLAPHGIICLPVLSSVTRALRAEAAGAPAVVLEGMESGGHVGELTTFVLVREGARRLRVPVVAAGGIADAAGLVAALALGAEGVQLGTRFICTRECEVHPRVKQAFLAARCSDTVVTRHLTGLKVRVLRNRLAENLLDAEGGRPGRWQLARREASRMRQAFLEGDVEEGSLMAGQVVGLIDDLPSCAELVQGLAEGVRPVLSGLGERLGGP
>NPD_BE326FW250111_Bh2_Contig87939_1252
MLKTRITEMLGIKYPIIQGGMLWIARAELAAAVSNASGLGIITSANFVDGKELREEIRKTKSLTDKPFGVNISLFPSIRPLPNDEFIDVVIEEGVKADS
>NPD_BE326FW250111_Bh2_Contig87939_1258
MMNSLMLLLKRESKLTVNAVKVPVIAAGGIGDARGFVAALALGAEGVIMGTRFMATLECPAHPKFKEWLLQAKETDTVLVERSIRNTARALRNKAAEKVLEMEARGATLEELLTVISGENYKRVFLNGELDAGIASCGQVVGLIYDLPTVKEVIDTIITEARAITQRFLSSFR
>NPD_BE326FW250111_Bh2_Contig3747_335
MKRSFEFFGKRATVRPSHPAPSDHHTNTNGDSMTLPSAFRGNLRVPAIAAPMFLVSGPELVIATCKAGVAGSLPSLNARPARQLDDWLGRIDAALAEHREAHPDAPCAPYGVNLILHPSNARLQEDLALLVKHRVPFVITSLGHPGQVARVVHEYGGLVFSDVIHAHHARKAAEAGVDGVIAVAAGAGGHAGTQSPFSLIREIREFWDGALVLGGAISDGASIRAAELMGADLAYMGTRFIATRESMAQDEYKQMLVDCSAGDIVYTDAISGTNANFMWPSLQQAGFDRAELAAGHGKGKLHGISDEARAWRDVWSAGHGVATIHDVPPVAELVDRLAQEYLAACAMPPSPALPRGIASKSA
>NPD_BE326FW250111_Bh2_Contig4085_236
MVQRSDAVMTSPSVDFSLRGRRLLPIVQGGMGVGISAHRLAGAVARAGCMGTIASIDLRHHHADLVEAGKRCRDKHELNRLNLVALDREIRAALEIAGGRGLVAVNVMKAVAAHADYVRQACASGAQAIVMGAGLPLDLPELAEGYPDVALIPILSDARGVAIVLKKWLKKGRLPDAIVIEHPRYAGGHLGAPNPADLANGKFDFAQVLPEIFRLFDELGIARERMPLIVGGGIDSHEKLLAALELGAAAVQIGTPFAVTVEGDAHPEFKRVLAEAGPEDIVTFMSVAGLPARAVKTPWLANYLRREEKLQGCAKADPARCASGLHCLTQCGLRDGIARAGQFCIDQQLVAALKGDVAKGLFFRGAASLPFGKEIRPVQALVDYFLTGLKTLNAVAA
>NPD_BE326FW250111_Bh2_Contig6054_212
MPVSPPDVRTLRRPAAPHCRAELPAAGGATGPAGPGRLRRCPGGGPAREPRTPAAARHGQPAGCPAPAGRARLAGSRPRGPSAARLGDPALRQLLTPPGPDLGAPVHPLRNEPRQGRRGAGAGRHRALAHGAARLPRGLHLLPQAGRAARRGTAAQPDGGGGLYPRHPGGESGRVLGAWRPHRPLPDGRGPALPHRPFRRRGREHQDLRSGYPAHRLSGARDPHAAGARVPAGRGRPHPLPEPFPRNLRGRPLPRLALQGRLQRHRTGRHRVLPAALLRGNRHPLRLPAGRRGSGPAPGRARRDRGVLARHPLPLRLPERRPQPPRAGARHALPYPGGLLPGRGPARAHPDRRPGHRQRGGGCCPPARGGGGAQGDRPAAPPQGPAARPLGRRRRPRAGARRRARPARDHGGVLRRVRPETRCERRLRRLPRVGRAPRAGRRSARRRFRAARGEARRRHRDRALRHHRPQPGAPRRAQGRHHGGVAPRSLRAQTRRPGGARLPRHRPLSRPGAHGPGRRGHRVPAPRVRQRGQALRPGLAAACHHPIRGRGPGGGGPPSPRLGPVGEGQEEGRDAGAGHRRGAAGPLRPACRPPGTPLRVHAPRPGRLRRRLRLRDHARPAGRDRRGDRRHEVRPSDGPAGLRRRGFRQDRGGPAGGLRGGCGRQAGGGAHSHHPARGAALPDLLRPLRRHAGEDRRALPLQERQGTGRGPRAARGGQARHHHRYPPPAAEGREVQAAGARDHRRGAPLRRAPERGAEAVAQRGRHPDPHRHPDPAHPGTRPGGPARVLGDRDRTAETPGDQDLRAALQQGHRARGRAARIQARRAGVLPAQRGGNDREHAQPAHRAVAGGAHRGRPRPAAGARARAGDARVHHAACQPAAVHHHHRDRDQHPHRQHHRHQPRRPLRPRSAPSAARPRRPQSPPGLRLSPHRRPRQAHLPGAEAARGDHHDGGAGFRLLPRHARPGDPRRGRGAGRAPVGRHPAGGLLPLHRDAQACGARPAGRQGARPVAAAGRGLRDQPGHPGPAPLRLLSGRAGTAHPLQTARQLRARGRAAGAAGGAHRPLRRTAAPDPGADRDPSAAHAGRPLRRGQARRERCPDQRTVRPEPAHRPEQGDPPHPEGPQHQDGRPGPPDPSREFPHSQAAGAGGARAAGGGESLRSGTRSPDRGVTSNAPSGHNACPIPADATRCAMRVQDLLGIELPIVQAPMAGVQGSALAAAVSNAGGLGSLPCAMLDADGLRRELAALTAATDRPYNLNFFCHTPPVADAAHEARWRAALAPYYAELGLEPAAIAPGPARAPFSHAVADVVEAFRPPVVSFHFGLPASDLLARVRGWGSKILSSATTVAEARWLEAQGVDAVIAQGVEAGGHRGMFLTDDLTTQVGTLALVPQIAAAVGVPVIAAGGIADARGVAAALALGAAGAQVGTAYLLCPEATTSEVHRAALKSEAARHTALTNLFSGRPARGIVNRLIRELGPISAEAPAFPLATPALAPLRAEAERRGSGEFSPLWSGQNASGCREIPAAELTRALAGL
>NPD_BE326FW250111_Bh2_Contig7167_106
MRHARSRTGHERRPRRSAAGRPAGQRAGHDDQSLLLLGPAGRGRRRQPDPARSGRCHDRGRYGVDDGDAADHGQQAGDEPGRFCARGKLGHRLRHGVDRRAGRPALEHRPCGAGCLRPRVAPARLRGDRRRPFPRRNRALCHLRTSARSRHGRGAHGRTQRRHRRGAAPRQQPRETGEAQAGVPCARFGDRRQLLADVGRCGRAAADVRARRRRARTCAAGALRRLCGGRRGARDHGHRPAGGDPARAGPDRPAAGGDRLDRTQRGVRRPVARRGQGAGSRSGPGQSARRRDRAGPPAGRDRRDPQRHRDPRPAPHRRQVGHGDDVHRHRHGRGRHLRTRLSAPTMPIPAALARNLALPVIGAPMFIVSTPALVIAQCRAGIVGAFPALNARAPETLAGWLAQIVAALGADAHAAPFAVNLIVHASNPRLDEDLAACAAQRVPLVITSLGAPREVVPRVHDWGGLVFHDVTGVRHAEKALEAGVDGLILVCAGAGGHAGTLSPFALVAEIRRFYAGPLALAGAIASGAGILAAQAMGADFAYLGTRFIAAAEANASPAYQQAVVAATARDIVYTPYFTGVHGNYLAHSIVAAGLDPARLPERPQTPLDLAAAVAGKAWRDIWGAGQGVGSIDAVEPVAALVGRLRDEYLAARARLCATPAAIEPTPTAPPRGDLPSGGARGGPSFSREES
>NPD_BE326FW250111_Bh2_Contig8300_618
MPHSAHRLQGAQARRVPRRPAEDQCRQDPAARPQGDELMPIPAALGRNLALPAIGAPMFIVSGPELVIAQCKSGVIGAFPALNARPEATLDEWLVRIKAALAADPQAAPYAVNQIIHPSNTRLEFDLALCVKHEVPLIITSLAAPTAVVPRVHAYGGLVFHDVISVRHAEKALEAGVDGLILVCAGAGGHAGTLSPFALVGEIRRFYAGPIALSGAIAGGGAILAAQAMGADLAYIGTRFIATTEANAAPAYKQALVDAAAADIVYTPYFTGVHGNYLKQSIVAAGLDPNSLPVRDKSAMDFGAAAASGAKAWRDIWGAGQGVGGIDEVMPTATLVARLKEEYRAAKAALCSNPF
>NPD_BE326FW250111_Bh2_Contig8633_424
MLEEHDLNFPTLKIGDLIPRYPIIQGGMAYKVSTAPLVSAVANAGGIGIIGATGMTVDELIAEIRKTRSMTRGIIGVNVMYAIRNFADLIAASIKEKIDVIFTGAGFSRDVFDWGREGRVPIVSIVSSARLAKMAEKLGAAAVVAESGDAGGHLGTERSTAEILPEIRSAVNIPVIAAGGIISGRDIADMVRMGADGVQMATRFVLSTECAVSDAFKQHYLKANADDVIVIKSPVGMPGRALRNTFTSLIEQGGAMLKPVECKKCLKVCSKEYCIIQALENSRIGLIDQGIVFAGKNVYKIKDILPVSKIFERLISEFKSA
>NPD_BE326FW250111_Bh2_Contig9153_8
MSMTSAGKVARHSEHNRRQGTGLLIIFPPPRPVVVVGKQRQSSPSPPGLLPADNLVRKQDPMKELVKAWQIVRMRVRMERINSGGGRKIHYRKHLSNGPSSALIGLDRISEEFDLNFPTLKIGDLIPRYPIIQGGMALKVSTAPLVSAVANAGGIGIIGATGMTTDELIEEIRKTRSMTRGIIGVNVMYAIRNFADLISAAIKERIDVIFTGAGFSRDIFDWGREGRVPIVSIVSSARLAKMAEKLGAAAVVAESGDAGGHLGTERSTVEILPEIRAAVDIPVIAAGGIVSGQDIAEMVRMGADGVQMATRFVLSTECAVSDAFKQHYLKANADDVIVIKSPV
>NPD_BE326FW250111_Bh2_Contig9333_125
MIKTPFPLLTLRGREILPIIQGGMGVGVSAHRLAGTVAKEGAIGTIASIDLRVHHPDLMERTHRTKDRKLIDDANLEALDREIKAARAIAPDGVIAVNVMKAVDRHQDMVRQSCESGANTIIMGAGLPFDLPDLVGDYRKDVALIPILSEERGVRAVLKRWMRKGVLPDAIVIEHPRYAGGHLGAPKPEDITNPKFEFKRVLAEIFTVFKELDIPNIPLLPAGGINSFKKIREMFDMGASGAQIGTPFAVTEEGDAHPNFKKVLLEAKPEDIVTFMSTAGLPARAVLTPWLKKYLEREERVRSRATPEKGTCAVWFECLTHCGLKDGDSNSGQFCIDTQLEAAVQGNLEKGLFFRGSESLPFGDQIRSVHDLLVLLLTGQDPRLTTARP
>NPD_BE326FW250111_Bh2_Contig9376_81
MTIMKCVDDFRLRLGKQELVPIVTGGMGVDISTADLALEAARLGGVGHISDAMVPTVSDRRYNTRYVKDKLRQYKYNVANDDKSDVQFDLARLAEATETHVRRTMERKRGTGLILINCMEKLTMNAPKETLRVRLRSALDAGIDGITLAAGLHLGSFALMEDHPRFRDARLGIIVSSLRALQLFLKKSARTRRLPDYVVIEGPLAGGHLGFGMDWAKYDLATIVAEIRAWLGTERLDIPLVPAGGIFTGGDATAFLEQGAAAVQVATRFTVAQECGLPDDIKQEYFKADEDDIEVNGISPTGYPMRMLKNSPAIGDG
>NPD_BE326FW250111_Bh2_Contig9435_309
MKCVDDFRLRFGKRELVPIMIGGMGVDISTAELALEAARLGGIGHISDAMIPTVSDRRFKTGFVKEKQKQYKYNVANIDKSAVKFDLGQIEEATRLHVGRTMEAKRGEGMIFINCMEKLTMNAPRETLQVRLSAALDAGIDGITLSAGLHLGSFALIEDHPRFRDAKLGIIVSSLRALQLFLRKNARLKRMPDFIVVEGPLAGGHLGFGLDDWWKYDLATITAEVIAYLRQEQLDIPVIPAGGIFTGSDAVGFLENGAAAVQVATRFTVARECGLPEKVQQEYFKADEDDIEVNGVSPTGYPMRMLKNSPAIGSGIRPNCEAYGYLLDANGHCAYIDAYYRELAKHPGAKEIHVYDKTCLCTHMRNFDCWTCGHYTYRLKDTSRKLPDGSYQILTAEHIFKDYQFSKDGKIALPE
>NPD_BE326FW250111_Bh2_Contig9559_152
MPSGVAGTTIMKCVDDFRLRLGKHELVPIVIGGMGVDISTADLALEAARLGGVGHISDAMVPTVSDRRYNTKYVKDKLKLYKYNVANTDKSDIQFDLALLAEATEAHVRNTMERKRGDGLILINCMEKLTMNAPKETLRVRLRSALDAGIDGITLAAGLHLGSFALMEDHPRFRDAKLGIIVSSLRALQLFIKKIARTNRLPDYIVIEGPLAGGHLGFGMDWAKYDLATIVAEIQAWLRTEKLDIPLIPAGGIFTGGDAALFLEHGAAAVQVATRFTVAKECGLPDDIKQEYFKANEDDIEVNGISPTGYPMRMLKNSPAIGDGIRPNCEAYGYLLDANGHCQYIDAYNREVAAHPGAKKIRVWDKTCLCTQMRNFDLWTCGHYTYRLKDTTRAEADGSYQLLTAAHIFNDYRYSKGDAIALPQG
>NPD_BE326FW250111_Bh2_Contig9671_187
MRRFQKVLKTELCELLGIEYPILQGGMAWVSEAKLAAAVSEGGGLGIIGTGQAPPDWVRAQIRAAKSLTDRPFGVNVMLLSPFADEVMRVVFEERVAVVTTGAGNPGKYISALREVGCRVIPVVPSVALARRLEQTGVDALIAEGMESGGHIGELTTMVLVPQIVDAVSIPVIAAGGIGDGRGVAAALALGAKGVQLGTRFICAEECTVHPLVKEKILKAKDRDTVVSGRTTGHPVRCLRNKLTRQFEELEARQAPPEELEKLGVGKLRAAMVDGDVEYGSVMAGQIAALVNDIKPAREIIRQLVAEAEQVVARMARMGEAR
>NPD_BE326FW270712_Bh2_Contig103447_121
MIKTPFPLLTLRGREILPIIQGGMGVGVSAHRLAGTVAKEGAIGTIASIDLRVHHPDLMERTHRTKDRKLIDDANLEALDREIKAARAIAPDGVIAVNVMKAVDRHQDMVRQSCESGAN
>NPD_BE326FW270712_Bh2_Contig114333_16
MRHARSRTGHERRPRRSAAGRPAGQRAGHDDQSLLLLGPAGRGRRRQPDPARSGRCHDRGRYGVDDGDAADHGQQAGDEPGRFCARGKLGHRLRHGVDRRAGRPALEHRPCGAGCLRPRVAPARLRGDRRRPFPRRNRALCHLRTSARSRHGRGAHGRTQRRHRRGAAPRQQPRETGEAQAGVPCARFGDRRQLLADVGRCGRAAADVRARRRRARTCAAGALRRLCGGRRGARDHGHRPAGGDPARAGPDRPAAGGDRLDRTQRGVRRPVARRGQGAGSRSGPGQSARRRDRAGPPAGRDRRDPQRHRDPRPAPHRRQVGHGDDVHRHRHGRGRHLRTRLSAPTMPIPAALARNLALPVIGAPMFIVSTPALVIAQCRAGIVGAFPALNARAPETLAGWLAQIVAALGADAHAAPFAVNLIVHASNPRLDEDLAACAAQRVPLVITSLGAPREVVPRVHDWGGLVFHDVTGVRHAEKALEAGVDGLILVCAGAGGHAGTLSPFALVAEIRRFYAGPLALAGAIASGAGILAAQAMGADFAYLGTRFIAAAEANASPAYQQAVVAATARDIVYTPYFTGVHGNYLAHSIVAAGLDPARLPERPQTPLDLAAAVAGKAWRDIWGAGQGVGSIDAVEPVAALVGRLRDEYLAARARLCATPAAIEPTPTAPPRGDLPSGGARGGPSFSREES
>NPD_BE326FW270712_Bh2_Contig21892_728
MKYLLGGKNVNLPELRIGDKVAKYPVVQGGMSVRISLHKLVSAVANAGGVGTIGGMAIPPGELRDEIQNAKKLSNGVMGVNLMYAGYQFDRLLDVCIKEKVDFVAIGAGFAREPFKRLKEHGIPGMAIISSAKAARVAAKTEGVSGVIVESGQAGGHLGPKDPNISIWELFPEVKDTLDKVGFNGPVIAAGGILDRLDIDRALAMGADGVQMGTRFAVSEESAASPGMKQAWLKSIGSQVEDWSPTGMLSRAIVPHLSERLPKIGINGLRCENCLKACRHRDDPSLYHCIRKALTNAQEGNVEDGLIFAGNRVGEISELLSVKEIFNRLVGQPQAMEA
>NPD_BE326FW270712_Bh2_Contig2807_26
MIKTPFPLLTLRGREILPIIQGGMGVGVSAHRLAGTVAKEGAIGTIASIDLRVHHPDLMERTHRTKDRKLIDDANLEALDREIKAARAIAPDGVIAVNVMKAVDRHQDMVRQSCESGANTIIMGAGLPFDLPDLVG
>NPD_BE326FW270712_Bh2_Contig48927_1121
MMKINNRVTNLFNITYPIIQAGMVWVSGWKLASAVSNNGGLGLIGAGSMKPDLLREHIQKCKSATDKSFGVNIPLLRGDVEDLVKVVIEENVKIVFSSAGHPGKYIDAFKKNDIIVCHVVPSVKFALKAESVGCDAIVGEGVEAGGHNGADELTTFALIPQLVDAVKIPVIAAGGIADGRGILAALSLGAEGVQIGTRFAVTQESSAHLNYKQRVVEAKDNDTVLVLKKIGMARMLKNKFSNEALTAEYSGADAVKLKEILGQKRERLGIFEGNADEGMMEAGQGSGLINDIPTVNELMLRLINEFDDSLTKIRYYL
>NPD_BE326FW270712_Bh2_Contig49433_438
MLKTRITEMLGIKYPIIQGGMLWIARAELAAAVSNASGLGIITSANFVDGKELREEIRKTKSLTDKPFGVNISLFPSIRPLPNDEFIDVVIEEGVKADS
>NPD_BE326FW270712_Bh2_Contig49433_444
MMNSLMLLLKRESKLTVNAVKVPVIAAGGIGDARGFVAALALGAEGVIMGTRFMATLECPAHPKFKEWLLQAKETDTVLVERSIRNTARALRNKAAEKVLEMEARGATLEELLTVISGENYKRVFLNGELDAGIASCGQVVGLIYDLPTVKEVIDTIITEARAITQRFLSSFR
>NPD_BE326FW270712_Bh2_Contig67957_3220
MIERRTSMKKTRLCELLGIEYLIIQGGMVWIANTELAAAVSNAGALGIISPTAGMAHNGDMVENLNQQIEKTRSLTKKPFGVNLPIMNNPYIEELIALVIAKEVKVVIPLPGILPCIPEGLRKPGLKSFTWWLR
>NPD_BE326FW270712_Bh2_Contig67957_3221
MYTRRLKEAGIKVLHLVAAVRHAQSAERRGVDAVIAKAMKLVDAMVWTSCPPLSWYLR
>NPD_BE326FW270712_Bh2_Contig67957_3226
MDELPTFVLVPQVVDAVKIPVAAAGGIADARGVVAAFALGAEGKQKGTRFVATHECITHKNFKEAILKATDTDTIITGRKVGPTRVLKGEVATKRWKWRAPGRLRKNWRLLSAPVAPETGSIKRI
>NPD_BE326FW270712_Bh2_Contig69053_21
MLCRSCGGGGAAHLPPARLRAGRRHRPPGGGRGEGARRALRRGRQARGYLVGRAMKRLDDYRLSFPGQGRGGRNEFVPIMIGGMGVDISTSDMALEAARLGGIGHISDAMVPTVSDRRFKTDYVKERLKKYKSVRESANKLEAQFDLGALAEAQKRFVSAAMEAKRGPGLIFINCMEKLGMNAPKATLRERLIAALDAGIDGITLSAGLHLGSFALIADHPRFRDARLGIIVSSARALQLFLRKNSGLDRLPDYVVVEGPLAGGHLGFGMDWAKYDLRTLVAEVLAFMKENHLGHIPVLAAGGVFTGSDAVGYLDMGCGGVQVATRFTVTRECGLPDAVKQEYFKANEEDIEVNTLSPTGYPMRMLRNSPAIGSGIKPNCESYGYLLDSKGHCDYIDAYNRELARVGDEGKVRVYDKTCLCTHMRKFQCWTCGHYTYRLKDTSRRNADGSYALLTTEHVFRDYQFSTEHQVLLPAA
>NPD_BE326FW270712_Bh2_Contig77573_3
MARERMPLIVGGGIDSHEKLLAALELGAAAVQIGTPFAVTVEGDAHPEFKRVLAEAGPEDIVTFMSVAGLPARAVKTPWLANYLRREEKLQGCAKADPARCASGLHCLTQCGLRDGIARAGQFCIDQQLVAALKGDVAKGLFFRGAASLPFGKEIRPVQALVDYFLTGLKTLNAVAA
>NPD_BE326FW270712_Bh2_Contig80765_5
MIMGAGLPFDLPDLVGDYRKDVALIPILSEERGVRAVLKRWMRKGVLPDAIVIEHPRYAGGHLGAPKPEDITNPKFEFKRVLAEIFTVFKELDIPNIPLLPAGGINSFKKIREMFDMGASGAQIGTPFAVTEEGDAHPNFKKVLLEAKPEDIVTFMSTAGLPARAVLTPWLKKYLEREERVRSRATPEKGTCAVWFECLTHCGLKDGDSNSGQFCIDTQLEAAVQGNLEKGLFFRGSESLPFGDQIRSVHDLLVLLLTGQDPRLTTARP
>NPD_BE326FW270712_Bh2_Contig98794_43
MVSSDIIAKTLVKKASGCVDGFIVEGHTAGGHNAPPRRTDKPHTQHSQQFTAKDIPNISKIAELNRPFWLAGGYASPDKLREALSESASGIQVGTAFAICKESAIMPEIKQNIIRKSLDGSLDVYTDFKASPTGYPFKMIRLENTMTDPIKIKIRKRICDLGYLRRLYYKGDSEIGYRCPAEPVENFIKKGGTIEETIDKQCLCNGLIATIGLGQIRDYGVEPPIITSGEDYSPITNIVKNVGSDYSAKDVINYLKG
>NPD_BE326FW270712_Bh2_Contig3653_18
MSMTSAGKVARHSEHNRRQGTGLLIIFPPPRPVVVVGKQRQSSPSPPGLLPADNLVRKQDPMKELVKAWQIVRMRVRMERINSGGGRKIHYRKHLSNGPSSALIGLDRISEEFDLNFPTLKIGDLIPRYPIIQGGMALKVSTAPLVSAVANAGGIGIIGATGMTTDELIEEIRKTRSMTRGIIGVNVMYAIRNFADLISAAIKERIDVIFTGAGFSRDIFDWGREGRVPIVSIVSSARLAKMAEKLGAAAVVAESGDAGGHLGTERSTVEILPEIRAAVDIPVIAAGGIVSGQDIAEMVRMGADGVQMATRFVLSTECAVSDAFKQHYLKANADDV
>NPD_BE326FW270712_Bh2_Contig3937_945
MKCVDDFRLRFGKRELVPIMIGGMGVDISTAELALEAARLGGIGHISDAMIPTVSDRRFKTGFVKEKQKQYKYNVANIDKSAVKFDLGQIEEATRLHVGRTMEAKRGEGMIFINCMEKLTMNAPRETLQVRLSAALDAGIDGITLSAGLHLGSFALIEDHPRFRDAKLGIIVSSLRALQLFLRKNARLKRMPDFIVVEGPLAGGHLGFGLDDWWKYDLATITAEVIAYLRQEQLDIPVIPAGGIFTGSDAVGFLENGAAAVQVATRFTVARECGLPEKVQQEYFKADEDDIEVNGVSPTGYPMRMLKNSPAIGSGIRPNCEAYGYLLDANGHCAYIDAYYRELAKHPGAKEIHVYDKTCLCTHMRNFDCWTCGHYTYRLKDTSRKLPDGSYQILTAEHIFKDYQFSKDGKIALPE
>NPD_BE326FW270712_Bh2_Contig3984_22
MTIMKCVDDFRLRLGKQELVPIVTGGMGVDISTADLALEAARLGGVGHISDAMVPTVSDRRYNTRYVKDKLRQYKYNVANDDKSDVQFDLARLAEATETHVRRTMERKRGTGLILINCMEKLTMNAPKETLRVRLRSALDAGIDGITLAAGLHLGSFALMEDHPRFRDARLGIIVSSLRALQLFLKKSARTRRLPDYVVIEGPLAGGHLGFGMDWA
>NPD_BE326FW270712_Bh2_Contig4497_369
MKCVDDFRLRLGQHELVPIVIGGMGVDISTAELALEAARLGGIGHISDAMVPTVADRRFKTRFVKDKLQQYKYNVANEDKSDVQFDLALLAEATQMHVGRTMEAKRGGGLIFINCMEKLTMNAPKETLRVRLRSALDAGIDGITLAAGLHLGSFALMEDHPRFRDVKLGIIVSSLRALQLFLKKSARTGRLPDFVVVEGPLAGGHLGFGMDWAKFDLAAIVAEIRLWLAAEKLAIPLIPAGGIFTGGDATTFLENGAAAVQVATRFTVARECGLPDEVKQEYFKANEDDIEVNGISPTGYPMRMLKSSPAIGSGIRPNCEAYGYLLDANGNCQYIQAYNREIAVHPDEKKIRVWDKTCLCTHMRNFDLWTCGHYTYRLKDTTRRLPDDSYALLSAEHIFNDYRYSKGDAIALPERG
>NPD_BE326FW270712_Bh2_Contig4898_356
MPHSAHRLQGAQARRVPRRPAEDQCRQDPAARPQGDELMPIPAALGRNLALPAIGAPMFIVSGPELVIAQCKSGVIGAFPALNARPEATLDEWLVRIKAALAADPQAAPYAVNQIIHPSNTRLEFDLALCVKHEVPLIITSLAAPTAVVPRVHAYGGLVFHDVISVRHAEKALEAGVDGLILVCAGAGGHAGTLSPFALVGEIRRFYAGPIALSGAIAGGGAILAAQAMGADLAYIGTRFIATTEANAAPAYKQALVDAAAADIVYTPYFTGVHGNYLKQSIVAAGLDPNSLPVRDKSAMDFGAAAASGAKAWRDIWGAGQGVGGIDEVMPTATLVARLKEEYRAAKAALCSNPF
>NPD_BE326FW270712_Bh2_Contig5329_93
MAWMPTDMNVDSLVAARAKLDRLWRRGREFLGTEYALLGGAMSWVSERNLVAAISNAGGFGVIACGSMTPDLLAAEIEATKALTAKPFGVNLITMHPQLDELIDVCGRAGVGHVVLAGGLPSGAAIKRAKDFGAKVVCFAPALVLAKKLVRSGADALVVEGSEAGGHIGPVATSILAQEILPAITDVPVFVAGGIGRGEAVLSYLEMGAAGCQLGTRLVCATECIAHPNFKKAFIKASARDAVPTVQVDPQFPVIPVRAIVNEGSKRFVAYQHEVIGRWRSGELDKDQAQLEIEHFWAGALRRAVIDGDVENGSLMAGQSVGMVTREQPTAEILAELVEQAAQALAARDRAGAED
>NPD_BE326FW270712_Bh2_Contig675_29
MALRSCGKAAWIQFFRTSPMFSTLRRHEIGKKTGRKRHDGIYGTLSALGRAGDGWRPVSVKALKPLVISGREVLPLVEGGKGVAVSNGLSSGAWAAAGGVGTFSGVNPDFYDEAGDRIPYVYRATVRRERQQELIAQSIRGGIAQARIAHETANGEGRLHMNVLWEMGGAEQVLHGVLEGAKGLIHGITCGAGMPYRVSEIAAQYGVHYYPIVSSGRAFRALWKRSFHKTPELLGGVVYEDPWLAGGHNGLSNSENPREPQDPFPRVLELRNVMREAGLGETPIFMAGGVWALRDWEDWLDNPELGPIAFQFGTRPLLTQESPIPEQWKKRLVTLRPGDVLLHRFSPTGFYSSAVRNQFLDELVARSERQVGYGTAAEGERNAPLAIGARGRLVYVTPEDKARAEGWIAEGFTEAMRTPDETLVFETRETADEILRDQAACMGCLSHCGFSNWAENDAGSTGKKADPRSFCIQKTLQNIAHGSDIEHELMFAGHNAYRFAQDPYYANGFVPTVRQLVERIQTGD
>NPD_BE326FW270712_Bh2_Contig7264_55
MARGPCRTAPRRAARAPQPRRDRPWRGGGDADRHRLRLRGHVLPARGPGAPGGDAVADHQLHRPGLGRRDPRGGAQARRRLAHRRLHGRGSRCRRPAGRGRRGHLPLPRRQREPRGRAVVSLRTRATDLFGTRLPIVAGGMQWLSDAAYVAAAARAGIIGFITAASYPDLEALRDAIRRCRDDADGAPFGVNISMLPKLTDADRTAAVVDLVAAEGVRFVETSGRSPETHLPSLKAAGIKVLHKVPAVKYALKAEALGVDAVAVVGAECGGHPGQELVGTFVQAATAAERIRIPLLVGGGVGCGRQLVAALALGADGVVVGTRFIVASEIWAHEDYKRRLLGLDETATTLIMQSLRNTMRVLANDTAAIVQALERQGATLADLMPHVAGSVGRRGYETGDADTGAFSLGQAVAFADRIEPLADIVRRFEDEALATLSRLGRPAPP
>NPD_BE326FW270712_Bh2_Contig7323_13
MLEEHDLNFPTLKIGDLIPRYPIIQGGMAYKVSTAPLVSAVANAGGIGIIGATGMTVDELIAEIRKTRSMTRGIIGVNVMYAIRNFADLIAASIKEKIDVIFTGAGFSRDVFDWGREGRVPIVSIVSSARLAKMAEKLGAAAVVAESGDAGGHLGTERSTAEILPEIRSAVNIPVIAAGGIISGRDIADMVRMGADGVQMATRFVLSTECAVSDAFKQHYLKANADDVIVIKSPVGMPGRALRNTFTSLIEQGGAMLKPVECKKCLKVCSKEYCIIQALENSRIGLIDQGIVFAGKNVYKIKDILPVSKIFERLISEFKSA
>NPD_BE326FW270712_Bh2_Contig7551_1193
MVKLFQGVKIMIKTRVQEILGIDYPIVQGGLAHVGYSDLAAAVSQAGGFGQITAMSLATPEDLRKEIRSTKEKTAKPFGVNFALGHREPWPFLEVALEEGIAAISVSGGNPEPIFRFVEEAGVKKLVLVAGKRQAEKAEAIGADMVIAVGQEGGGHLGKDDTGTIVLVPVIARAVKIPVLASGGIVDGAGLVAALALGAEGIEMGTRFVATKESLAHLRYKEALVNFSELDTEVIERSIGRPARALKSPWVEKILELEKKGVSLEEILPYISGEINAKAAIVGELEDGFAWAGQGIGLITDIPSVNELLERIMSEAKETIALISRGYR
>NPD_BE326FW270712_Bh2_Contig8539_186
MRRFQKVLKTELCELLGIEYPILQGGMAWVSEAKLAAAVSEGGGLGIIGTGQAPPDWVRAQIRAAKSLTDRPFGVNVMLLSPFADEVMRVVFEERVAVVTTGAGNPGKYISALREVGCRVIPVVPSVALARRLEQTGVDALIAEGMESGGHIGELTTMVLVPQIVDAVSIPVIAAGGIGDGRGVAAALALGAKGVQLGTRFICAEECTVHPLVKEKILKAKDRDTVVSGRTTGHPVRCLRNKLTRQFEELEARQAPPEELEKLGVGKLRAAMVDGDVEYGSVMAGQIAALVNDIKPAREIIRQLVAEAEQVVARMARMGEAR
>NPD_BE326FW270712_Bh2_Contig8955_142
MPSGVAGTTIMKCVDDFRLRLGKHELVPIVIGGMGVDISTADLALEAARLGGVGHISDAMVPTVSDRRYNTKYVKDKLKLYKYNVANTDKSDIQFDLALLAEATEAHVRNTMERKRGDGLILINCMEKLTMNAPKETLRVRLRSALDAGIDGITLAAGLHLGSFALMEDHPRFRDAKLGIIVSSLRALQLFIKKIARTNRLPDYIVIEGPLAGGHLGFGMDWAKYDLATIVAEIQAWLRTEKLDIPLIPAGGIFTGGDAALFLEHGAAAVQVATRFTVAKECGLPDDIKQEYFKANEDDIEVNGISPTGYPMRMLKNSPAIGDGIRPNCEAYGYLLDANGHCQYIDAYNREVAAHPGAKKIRVWDKTCLCTQMRNFDLWTCGHYTYRLKDTTRAEADGSYQLLTAAHIFNDYRYSKGDAIALPQG
>NPD_BE326FW270712_Bh2_Contig9310_196
MVRRGRSWNPRMKCVDDFRLRLGRHELVPIVIGGMGVDISTAELALEAARLGGVGHISDAMVPTVSDRRYNTKYVKDKLRQFKYNVANSDKSDVQFDLALLAEATEAHVRHTMEAKRGDGLILINCMEKLTMNAPKETLRVRLRSALDAGIDGITLAAGLHLGSFALIEDHPRFRDAQLGIIVSSLRALQLFLKKSARTGRLPDYVVVEGPLAGGHLGFGMDWAKFDLAAIVAEIQAWLATEKLAIPLIPAGGIFTGGDATVFLENGAAAVQVATRFTVAKECGLPDDIKQEYFKANEDDIEVNGISPTGYPMRMLKGSPAIGAGIRPNCEAYGYLLDANGGCQYIDAYNREVAAHPDAKKIQVWDKTCLCTHMRNFDLWTCGHYTYRLKDTTRRLPDGDYALLSAEHVFNDYRHSRGEAIALPPAA
>NPD_DR5IPCFW280711_Contig10190_283
MKTRMTELLGIKHPIMLAGMAFISLPKLVASVSNAGGIGMLNSVAYTPDQVREVIKQVKSLTDKPFGVNATLVMPNARENIEIALEEKVPIINYALGKGDWIIKAVHQYGGKVLATVAIEKHARRAEMDGADALVVTGHEAAAHGAEVGTLVLIPSIARQTKVPVIAAGGFCDGRGLAAALVLGADGISMGTRFMLTQECEMHEKTKELSLKAGMEDTLCSDKIDGLPGRWLKNPASIKMAEGRPSLFQAFSSALQIKRMIDVPFYKLFLGGLKQRGVQDLARQALGLKGLKVAIESGDLETGVLPISQAIGLIKDLPTCKELIERTVAEAQELLESVSKKMAS
>NPD_DR5IPCFW280711_Contig1388_259
MRDAKPKKTRPILATLFPAKRLCLQFLYQVLYQGAFIMLYSKSMLPELIIKGEKIEVPIIQGGMGVGVSLHPLASAVAREGGLGIVSSACLDRLVSKRTGKKFNTYEAAYEEVSLAKAAGGFAGINIMVALVRDYEDSVKGALDAGADVIISGAGLPLNLPAIQPPKDTALVPIVSSARALEIICKKWERLGYRPDAVVLEGPLAGGHLGFKIDQIYFESNKLENLLPPVKDMAIKYGNFPVIVAGGIYEHNDIVRFLRMGADGIQMGTRFLATEESSATQEYKQAVVNAKDEDILVAEKPGSPCGLPFRIIKQSPMYVSALKRLRKPKCDKGYVLLKDAEGKFTRCPAKEYNENYFCICNGLLSSAGYNPDKEEPLYTVGTNASRVERIVTVKTLMDELAGRVVVSQSKPL
>NPD_DR5IPCFW280711_Contig28724_577
MKINNRITQLLGIEYPIIQAGMVWVSGWKLASAVSNNGGLGLIGAGSMKPDLLREHIQKCKAATENPFGVNVPLLRGDAADLIKVVIDEEVKIVFSSAGHPGKFIDELKKNNIIVVHVVPSVKFALKAESVGCDAVVGEGVEAGGHNGAEEITTFCLIPQLVDSLKIPVIAAGGIVDGRGILAALALGAEGVQIGTRFAATTESSAHPNYKHKIVEAKDNDTILILKKISSARMIKNEFSELVHKAELNGAKEDELKQLLGFKRERLGIFDGDLKQGMLEAGQGAGLVKEILPVKELFAKFIEEYDFVMERIKTSV
>NPD_DR5IPCFW280711_Contig5210_443
MKFMRLIKTEGVRSYSMNISNRITQLFKIKYPIIQAGMVWVSGNKLASAVSNCGGLGLIGAGSMKPDLLREHIQKAKSKTNKPFGVNIPLLRKDAEDLINVVIEEEIKIVFTSTGHPGKYIEKLKSNGIIVTHVVPSTKYARKAEEVGCDAIVGEGVEAGGHNGIDEITTLCLIPQLVDAVKIPVIAAGGIADGRQIAAAFCLGAEGVQIGTRFAATVESSAHENYKRKIIEAKDNDTVLALKKIGLVRMIKNDFAMRALKADEEGWDENKLKELLGEKRERLGIFEGDEIEGEFEAGQSSGLINEILTVEKVFEKLIEEYREAIDKF
>NPD_FI88FW031012_Contig2544_2005
MKVRQLFLMTCLRNFRILMRIKTDMPHGQREDSSMIKTRITELFGIERPIIQGGLMWIARAELTAAVAEAGGMGFMTALTFAEPEDFRAEIRKCREKTKKPFGVNLTFLPTMRPPDYPAYIRICIEEGVRFIETAGRNPEPYMATIKSAGIRVIHKCTSVRHALKAEAIGCDAVSIDGFEAAGHPGEDDVTSLILIPLTRDAVRIPIVASGGFADGRGLVAALGLGADGINMGTRFVATQEAPLHVNVKQALISHNERDTRLIMRTLRNTERVMHNEAADKVLEIEKRGTPKIEEIIPYVSGLVGKEMLQEGDMQKGTLAAGQSMGLIRDIPSCKELLDRIMAQAEAVIKEKFQQILE
>NPD_FI88FW031012_Contig25689_432
MPRITMKCVDDFRLRLGQHELVPIVIGGMGVDISTVELALEAARLGGVGHISDAMVPTVIDRHFQTRYVKDKLQLYKHNVKNLADKSLVKFHLGELEEATRLHVRRAMDAKQGSGMVFINCMEKLTMNAPKETLKVRLSAALDAGIDGITLAAGLHLGSFGLIEDHPRFRDAKLGIIVSSLRALQLFLRKNGRTNRLPDFVVVEGPLAGGHLGFGMDWKAFDLATIVAEIQAWLQAEQLDIPLIPAGGIFTGSDATAFLEQGAGAVQVATRFTVTKECGLPDPVKQEYFKADEDDIEVNGVSPTGYPMRMIKSSPGIGAGTHPNCESFGYLLDANGRCSYIDAYNKEVAANPEQKKVAVKDKTCLCTHMRDFDIWTCGHYTYRLKDTSVKGSDGDYTLLSAEHVFKDYQFSKDGRIALPG
>NPD_FI88FW031012_Contig3109_1671
MLPVLRYRAGAGGFMEEAPQSGDDMTIKVDDFRLKLGQHELVPIMIGGMGVDISTADLALEAARLGGVGHISDAMLPTVSDRRYDTGFVKEKLQQYKYNIESSDKTSIKFDLGHIAESTRLHVSKTMERKRGSGMVFINIMEKLTMNAPRDTLRVRLHEALSAGIDGITLAAGLHLGSFTLMEDHPRFRDAKLGIIVSSVRALQLFLRKNTKTNRLPDFIVVEGPLAGGHLGFGMDWAQYDLRTITNEIHAFLKAENLGIPVIPAGGIFTGSDAAGYLQEGAGAVQVATRFTVAKECGLPPEVQQEYFKASEDDIEVNGTSPTGYPMRMLKNSPSTGSGIRPGCESYGYLLDANGRCDYIDAYNREIAAHPGEKKIAVYDKTCLCTHMRNFKCWTCGQTTSRLKDTTNKLADGSYQLLSAEHVFKDYQFSTGNKIALPESSAN
>NPD_FI88FW031012_Contig3277_440
MNKNLPALRIGDLTINPPIIQGGMGVRVSRSGLAAAVANEGCVGVIAGVGLGKFEDMPRSEFEAVNNEALRVEIRKARSMSKGIIGVNLMVALSNYESLTRTAAEENIDLIISGAGLPLELPKFVEKKNIKLIPVVSSVRALKIICDKWKRNFHRLPDAIIVEGSKAGGHIGYDFQDVVEGKAPSLDELIIEILKFVKTFDPEIPVIAAGGIFDGKDIAHFLKLGASGVQMGTRFVCTDECDVHKNFKKAYINARKEDLILIKSPVGMPGRVIKSKFVEDIKKGKTVPTSCKYRCLKTCDPKTTPYCIAKALTNAAEGNLDEGFVFAGSNAYRCTEIVPVKKLINELVSEAEKYL
>NPD_FI88FW031012_Contig3439_449
MARRQLRTRLCDMLGIEYPIISAGMGPTLIGEPNGAPVELVVAVSEAGGLGVLGGAGFKLKELRTAIKEIKDQTSKPFGVDLLLPKNLPEGSIGGDEMPLTEVLKMMPEKHRTWFAKIKEELDLPDTDLMVPTNTTTMRPKEAIDIILEEKVPLFCAGLGNPGFMVADAHSQGMKVLGITGNARNAKRMAESGVDLVVAQGHEGGGHTGRIGTMALLPQAIDAAAPVPVLAAGGIGDGRGLAAALAMGCIGVWVGTRFLATHEGGAMDLCKQRIVESTDEDTRVSKLYTGKTSRASYTRFHDLWDKSGLEALPFPFQVLLASALLGGFIKAGKIDHIGGFAGQVSGLIHEIKPAAAVVSEMVETAADILATRLPQDVKVK
>NPD_FI88FW031012_Contig44867_321
MKTRITELFGITYPIQCGGMLWLATPELAAAISNAGAMGNLTSGNYNSGDDLRRAIDRTTELTDKPFIVNITTMPSIRLPVELLQDFFKICCEKKVKAIEIAGAPVDTFLGKEFIPMAKDAGVKVLHKVGTVKHAVHAQKAGYDAVTAAGFEEGGFPHKDNISTMILLPKVVEAVDIPVLAAGGMVDGKSLAAALALGADGMMMATRFLATKECAVHPNIHKTLIEKNETDTVLALKTLLGGLGLQVRALRNDIIKQIEEIENGQGGDLAALLPLISGERARVVWEEGDAEQAMLTIGQSVGRITDIPSVNELIPRIVDEAKQVIQRTALTMGI
>NPD_FI88FW031012_Contig5147_1373
MVGLFLVYQKGLLHMKTKITELFGIQYPIILSGMTGVSTPELVASVSNAGGLGILATGNLNIDEIRKAVQKVKQLTGKPFGANLPLLIPGAGKKAEILIQEKVPVVNYSLGKGDWLAKKVHSYGGKVVATVVTHKHAKAAERDGADALIVTGHEAAAHGGAVTSLVLTPSIARVVNIPVIAAGGFADGSGLAAALALKAEGIAMGTRFMNTLESPVHENMKKQSIERSVHDTVYSDRIDGLPCRAMKSPGTEKLVKSRFIIFRALINSRDAAKAYGFPWLKLTAGILFAGYRKAITLARMANAFKPIQMAMSHGDSEQGVLLLGQVTGMVEDTPSVSDLINRMVKEACDATRTLADKLGKEMTLQ
>NPD_FI88FW031012_Contig60994_769
MFETDVTRLLGIEHPVIGGCMQYITGPEFAAAVSNAGALGIMSSAMFPTQGEFREALLKLKSLTDRPFAVNLNLFPALRPIDNELYAEVIMAEGVPVVETSGHLPPDELVGPLKEAGIKVMHKCTSVRHAVSAQRQGVDAVTVFGSEGGGHIADLGFTTMSLVPRAADVLDVPVIAAGGIADGRGLLAALALGAGAAMLGTRLLLSEEAGVHRNLKDALLAATEYDTVPILGSVHNTLRAWRNGAALEAARLEESGAEFLEILQVVAGVNTRRMMDRGDVDAGVVACSLAVGIIDEVKPVADIIGGMVAEAAAAAAGICN
>NPD_FI88FW031012_Contig6467_1918
MIYMKTRITTLFGIQYPIQCGGMLWLATPELAAAISNTGAMGNLTSGNYNTGDGLREAIDRTRELTQKPFIVNITTMQYRGRC
>NPD_FI88FW031012_Contig6527_1129
MLKMIGYEIEPDDSVFISKKGRSMFQTALTEKLGIQYPIVGGTMMSISTSDFVAAISEAGGLGILASAIYRSREEFASAIDRINEQTTKPFAVNINLFPSMRPIDNNDYVDVLIEKGVRIVETSGHSAPVDLCRRFKDAGMIWIHKCVGIRYAQKVEAMGADMVTVVGYENGGATGKLDIGTLVLIPAVKDAVKIPVIGGGGVSDGRGVAAVLSLGADGAIMGTRFLLTKECPIHDNLKQALLNASELDTMLIMRSIDATHRVWNNAAARKCAETEASGGDFAEVLSIVAGDLARKMYREGDLDAGVISVGQGVGLIHDIPTVKELMVRIMEQAKESVMRFGRA
>NPD_FI88FW031012_Contig6829_2416
MTKRQLRTRLCDMLGIEYPIISAGMGPTLIGEPNGAPVELVVAVSEAGGLGVLGGAGFNLKELRAAICEIKARTSKPFGVDLLLPKDLPEGSMGADEMPLTEVLKLMPEKHRVWFAKIKEELGLPDTDLTVRTDTTTMRPKEAIEIVLDEKVPLFCAGLGNPGFMTAAAHSQGMKVLGITGNARNARRMAESGVDLVVAQGHEGGGHTGRVGTMALLPQAIDAAAPVPVLAAGGIGDGRGLAAALAMGCIGVWVGTRFLATHEGGAMELCKQRIVESADEDTRVSKLYTGKTSRASYTRFHDLWDQSGLESLPFPFQVLLASALLGGFIKAGRTEYIGGFAGQISGLIHEIKPAAEVVAEMVETAADILSKRLPQTVQVR
>NPD_FI88FW031012_Contig6829_8625
MAKKGLSMKTRITELFGIRYPIQCGGMLWLATPELAAAISNTGAMGNLTSGNYNSADELRAAIDRTRDLTPHPFIVNITTMPSIRLPLALLQNFFRVCCEKQVKAIEIAGAPVDTFLGAEFLPMAKQAGVKVLHKVGTVKHALHAEKVGYDAVTVAGFEEGGFPHKDNVSTIILVPKVVEAVNIPVLAAGGMADGKSLAAALALGADGIMMATRFLATKESGVHSNIYQTLLEKNETDTALQLQKLLQGFGLQVRALRNDIMRRIEAIEAVDGDLAELLPLISGERARKVWQNGNIEEAMLTIGQSVGRIQDIPSVAELIPRMVREAEAALQKALARTKAN
>NPD_FI88FW031012_Contig10140_306
MSLTTNNIHYSGHWLAGEQTPQPLEKYLNSALLQVHRPIFVVKLASGNGVAVDGTAYLGNNHPAPSGAYPLSAFAPALPPTALGDPCFKQSYGLQYAYITGAMANGIASVEMVQAAGRAGMLGFFGSGGLSLERIRSAIERLNKNADKIPFGFNFIHSPHEPDLEAATAQLYLDMGVTVVEAAAFMRLTLPLVYYRVKGIHLDAAGRIVCPNKIIGKISRVEVARQFFAPPPEKILKQLLSRNMITENEAALARRLPMADTLSAEADSGGHTDNRPALSLLPTMLALRDEMAREYNYPVPLFVGLGGGIATPESAAAAFAMGAAYVLTGSVNQACIESGTSEAVRQMLAEAGQADVTMAPAADMFELGVKVQVLKRGTMFPVRAAKLYEFFNRYNRFEDIPEKDRKNLEDNFLQCSFEEEWRQTRAFFQKRDPKQIDRAEADPKHKMALVFRSYLGRSSNWAVSGDPARRMDYQVWCGPAIGAFNEWVKGTFLEAPANRSIAVVAMNLLLGAAVATRAAWLRNQGIELPAGIGHFRPLPLDEIRQYLTT
>NPD_FI88FW031012_Contig10506_130
MFDKICNGYEKNEVHIQTFLVWSITIRTVTMNQNQIGWWKKQDQEPEQMEQALKNAILQVTKPIFMMEQNRNLCIAQSGTAFIGNGIQPGDGCYPLHAYVPSLAPSELGDPQFRKSFHLRYAYITGAMANAIASVEMVQAAGNEGMLGFFGSGGLSIEQIGHAIGRLQKSMGDKPFGINLIHSPNDPELESATVQLYLDRGIRLIEAAAYLRLTLPLIYYRIKGMHRDTHGNIICPNRIIAKISRIEVARQFFSPPPEKIIKQLISKNMISEEEAELARYVPVADAMTAEADSGGHTDNRPAISLLPTILSLKNQMAKEYNYPTPLFVGLGGGIATPESAAAAFAMGAAYVLTGTVNQSCIESGTSEIVRSMLAEAGQADVTMAPSADMFQMGVKVQVLKRGTMFPVRASKLYDLYSRHERFEEVPEKDRAALEKDYFRSSFEEEWEKTKAFFMVRDPRQITRAETEPKHKMALVFRSYLGRSSNWAVSGDPSRKIDYQIWCGPCIGAFNEWVKGSFLEKPENRKTVTVAMNILLGASVVTRINWFRNQGIQIQDGFCKFEPLPYEEIQKLINL
>NPD_FI88FW031012_Contig2330_64
MIRESYMIEKNIKAKIKTRITKLFGIERPIVQGGMMWIAGAELASAVANAGGIGFMAALAFPDAESLRAEIKRCRKMTEKPFGINLTFLPTLRPPDYPAYIRVCIEEGVRFIETAGQNPEKYIDQMKSAGIKVVHKCTSVRHAVKAEKIGCDVISIDGFEAAGHPGEDDVTSLILIPLTRD
>NPD_FI88FW031012_Contig3135_116
MMNINNRITNLLGIKYPIIQAGMVWVSGWKLASAVSNSGGLGLIGSGSMKPELLREHIQKCRAATTKPFGVNVPLLRGDAEELIKVAIEEDVKIIFTSAGHPGRHIEKLKKHNAIVIHVVPSIKYGLKAESVGCDAVVGEGVEAGGHNGIDEITTFCLIPQLVDALKIPVIAAGGISDGRGILAALSLGAEGVQLGTRFA
>NPD_FI88FW031012_Contig6973_322
MPPSSGIPDERGDQMGKRVLRTSLCDMLDIEYPIMSAGMGPNLLGEETGAPVDLVVAVSEAGGMGVLGGSGYSIDELRDAIREIKSRTNRPYGVDLLLPKNLAGADELAAGPSEIPLGDIIKTLPQEYQDWIDKMRSDLGVTEVEIVVQSNTTTMRPQEAVQVCIDEKIPLFCAGLGNPGWMVDDAHAAGVKVLAITGNTKNAKRMADSGIDLLVAQGHEAGGHTGRIGTMALVPPCIDAAYPVPVLAAGGIADGRGLAGALAMGCVGVWVGTRFLATTEGGAPDIIKQHIVEANDEDTRVSTMFTGKTLRSIYSRFHDAWDASGLTPLPFPMQIMISSALLRAFIDQNVEDYIGGFAGQASGMINEIKPAGEVLGDMVEQAADILTKKLPDSVKAK
>NPD_FI88FW031012_Contig7242_284
MPSRPGASFSNVSSRGPPLSPYIGFSAGCLNTAAARGRLPAPRETSAACKSGPILISSMRKTCLESTRRSALQTRMTELFGIKHPIMCGGMMWLAKPELCAAISNAGGLGNLTAGNYDSGEEFREAVKETRSLTDKPFCVNITLMPSVRITKELHQEYFDVCCDEAVTAIEISGTPLDRYLGPDAMSRAREAGVRLIHKLGAVRHAKHAESAGYDAVIAAGIEEGGHPLDDDVTTMVLTPRISETIGMPVITAGGIADGRGLAAALVLGGSGVMMASRFIATKECLANDKIKEELVRRQEYETTMICKTLNLQMRCLKNVIAQKVLDVEAGQGTFEDILPFMLGERSKTAWEVGDVDMAPLAVGQSIGLINDVPTCAELLDGMVAQAEEILGRF
>NPD_FI88FW031012_Contig7252_788
MKPEPGDVHCSRVQGKKVTPMSHTTRIKGRWIAGADSSETRPVSLHQAILDIKKPVAVIEHHGQTTVASQGTAVIGEDSSAGSQGDPLIAYVPPLPLENLGDPAFTRAHGLKYPYIMGAMANGITSADMVEEAARNGMVGFFGAGGLTTDKIETAIDRIQKSVAGKPFGFNLIHSPNEPQHEKDVVSLYLKKGVRLVCAAAFMRLTEPLVLFRVKGIHKDGDGRIVCPNKVIGKVSRTEVARRFFSPPPEKTVRDLLSKGLITSEEADLSRHIPMAEDLSAEADSGGHTDNRPALALFPTMMALRQEMMKTYGYSTALRVGLGGGIATPESAAAAFSMGAAYLLTGSVNQACVEAGTSPAVKKMLCEAEQADVIMAPSADMFEMGVKVQVLKRGTMFALKAARLYEYYRTYDSLDHMPPSLITELEKKYFHSTIDQEWASTSSFFEKRDPRQNERAARDPKHKMALLFRSYLGRASMWAVTGEPSRVIDYQIWCGPAMGAFNEWAKNSCLEPPENRHVAHIALNLLVGASYVMRAGSLRQQGVLINDSDVCFNPIDMTTLRTLI
>NPD_FI88FW031012_Contig8787_837
MNPSATTGQPRKRSFLVKTKITELLGIEHPVIQGGMQWVSRAELASAVSEAGGLGIITALTQASPDDLIAEIRRTRAMTDKPFAVNLTLLPTLKPVPYGDYVDAMLSENITIVETAGRSPEEFMPRFLDRGVKVIHKCTSVRHGLKAQNMGCAAVSVDGFECAGHPGEDDIPGLVLLPAAADAITIPIIASGGFADGRGLAAALCLGAEGINMGTRFLATQEAPVHENVKKALVAADEHQSAVILRTLRNSARIYKNSVAREIIALESRGNITIEELAPLVSGARGRAVYETGDIEAGVWSAGMVAGLIHDIPSVKELISRIVRDAEGILKQRSAVI
>NPD_MM51940(46)FW200712_NODE_100194
IMVAVREFAELVQTAIREKVDLIISGAGFSRDAFKWCHNANIPFVPIVSSERVAKLAEGFGAAAIVVEGKEAGGHLGTDQPLLSILPRIIKAVKIPVIAAGGIFRGSDIAKVLSMGASGVQIGTRFAASEESSAATAWKDTYVKAKPEEVVIIESPVGMPGRALLTLFTKALFAGKVPKPVDYKRCVKCLKHCKKNYCIIEALVRAQRGDMKRGLVFCGERVGEVKEILPAKKIIKNLIEEFTEATLRVV
>NPD_MM51940(46)FW200712_NODE_104962
AQAMGADFAYIGTRFIATTEANAVAAYKQAILDSSAKDVVYTPYFTGVHGNYLAKSIIAAGLDPANLPER
>NPD_MM51940(46)FW200712_NODE_1220
MGNRMKLPSLKIGNVRVPLPIVQGGMAVRISLAPLAAAVANEGGIGVIGASGMHPPELVKHIREARMLTDGIIGVNIMVAVKEFADLVKAAIQEKVDVIISGAGFSRDVFKWCREANVPFLPIVSSARVARLAERFGAAGM
>NPD_MM51940(46)FW200712_NODE_128736
APAIIVESEEAGGHLGTDKPVFEILPEIVQKVKIPVISAGGIIYGWDIRKAFDLGAKGVQIGTRFAASEESSGAEEWKQAYVDSGKDDILIIDTPVKMNFRAIRNYFIEEIXKGQTFKELSRKFEQKTCDFCLKNCQRDKFCILHALERAQEGDIQTGLLTCGQRVSEIKEILPINLIISNLISEFEQAA
>NPD_MM51940(46)FW200712_NODE_148587
NKCSGCLKKCSGKFCIHDALVAAQRGDLENGLVFAGERVSEIKEILPVKEIMRKLLKEVEEAGNEV
>NPD_MM51940(46)FW200712_NODE_30115
EEAGGHLGTDKPLLAILPEIIQSVKIPVIAAGGILKGSDIVKVLTMGASGVQMGTRFALSHECSAAPAWKEMCLRARKPEDVTIIESPVGMPFRAVFSPFVKALMEGNVPKPGRDILVRCRKCLKDCKKNYCIIDALERAQQGNTQKGLFTIGERVTEIREILSVKEIIGSLLKEVKEAALGVKTVCSEES
>NPD_MM51940(46)FW200712_NODE_31891
MKLPELKIGDLVARLPIIQGGMAIRISTAPLAAAVAEEGGIGLIAATAMTMEELKQEIRK
>NPD_MM51940(46)FW200712_NODE_38018
TIHPDVKQRIVKARDRDTVVTGYSTGHPVRVIKNKLSRMLEDLDRENRPEDLEALGAGKLALAMREGDLDMGSVMAGQAA
>NPD_MM51940(46)FW200712_NODE_57695
MKRVDDFRLRFGRQELVPIVVGGMGVDISTAELALEAARLGGIGHISDAMVQTVSDRRFDTKYVSAKLKQYKYNIANSDKSEVKFCLDTLAEATRSHVGRTMEAKRGDGLIFINCMEKLTMNGPRDTLRTRLTAALDAGIDGITLSAGLHLGSFALIEDHPRFRDAKLGIIISSARALSMFLRKNARLDRLPDFVVVEGPLAGGHLGFGMDWAQYDLATITDEVIAYLKSEHLEIPVIAAGGIFTGSDAVGFLERGAAAVQVATRFTVTEECGLPDKVKQEYFKASEADIEVNTLSPTGYPMRMLKGSPGIGSGIRPNCEAYGYLLDANGRCAYIDAYNREVALHPDAKKLSVKDKTCLCTHMRNFDIWTCGQTAWRLKDTTHKRADGSYEVLSAAHVFRDYQFSTDHQIALPPR
>NPD_MM51940(46)FW200712_NODE_5803
VTAEGDAHPNFKRVLAEARPEDIVTFMSVAGLPARAVKTPWLANYLRREEKLQGCAKADPGRCASGLHCLAQCGLRDGIARAGQFCIDQQLVAALKGDIAKGLFFRGAASLPFGNEIRPVRDLVDYFLTGLKTLNAVAA
>NPD_MM51940(46)FW200712_NODE_71303
MDFRTEICDLLGIEFPIIQGGMAWVATAELAAAVSSAGGLGIIGAGHMPTAELEREILKAKELTDKPFGVNLMLLAPHVDELFKVVLKEEVPVVTTGAGNSGRYMPDLKERNIKVLPVCASVALAQRLERVGADAIIAEGMEAGGHIGDLTTMVLVPQIVD
>NPD_MM51940(46)FW200712_NODE_87749
LHLGSFALIEDHPRFRDVKLGIIVSSVRALQLFLKKSARTGRLPDYVVVEGPLAGGHLGFGMDWAQY
>NPD_MM51940(46)FW200712_NODE_94833
DLALEAARLGGVGHISDAMINTVSDRRYDTKHVKEKLALYKYNVLNEDKSPVKFDLGRLAEATRLHVEATMARKQGSGMVFINCMEKLTMNA
>NPD_TT107FW240811_Contig1169_8
MSLPPILQNRLSVPVVGSPLFIISNPDLVIAQCKAGVVGSFPALNARPAELLETWLQRITTELAEYDAQHPDKPSAPFAVNQIVHKSNDRLEHDLELCVKYKVPIVITSLGAREDVNQAVHSYGGIVLHDVINNKFAKKAIEKGADGLIAVAAGAGGHAGTTSPFALIHEIREWFDGPLLLSGAIANGNAILAALAAGADLAYVGSAFIATEEANAIEGYKQAIVESTASDIVYTNLFTGVHGNYLRKSIEGAGLDPDALPESDPSKMNFGSGGGAKAKAWKDIWGAGQGVGAVKRVVPAAELVKRFAEEFEVARRRLNNIEALRTAADSKATA
>NPD_TT107FW240811_Contig11958_1
MNFPTLKIGDLIPRYPIIQGGMAYKVSTAPLVSAVANAGGIGIIGATGMTVDELIAEIRKTRSMTRGIIGVNVMYAIRNFADLIAASIKEKIDVIFTGAGFSRDVFDWGREGRVPIVSIVSSARLAKMAEKLGAAAVVAESGDAGGHLGTERSTAEILPEIRSAVNIPVIAAGGIISGRDIADMVRMGADGVQMATRFVLSTECAVSDAFKQHYLKANADDVIVIKSPVGMPGR
>NPD_TT107FW240811_Contig123_35
MGLRTPLCDLLHIEHPILLAGMGGVSYAPLAAAVSNAGGYGVLGMAGTTPDFIRDQMREVRKLTDKPFGVDLLAATPDALTASVEVIIAEGASSFIAGLGVPLPIIARLKAAGLKVMVVCGAVKHAVKAEQAGCDAVICQGGEGGGHTGLVGTLPLVAQAVEAVKIPVIAAGGLYDGRGLAASLALGAQGVWMGTRFIASQEAHAGDLYRQAVVEAADEDTIRTRCYSGKPMRVKKNPYVDDWESRPADIQPFPQQAMVSVRNGAMGGIGGQIDGLDPEKSCFAMGQSAGGVRDVLPAGQIVTRLVAEAETALAKAAAFRV
>NPD_TT107FW240811_Contig12363_1
MKKTRLCELLGIEYPIIQGGMVWIANAELAAAVSNAGALGVISPTAGMAPGGDMVENLNQQIEKARSLSKKTFGVNLPIMNNPYIEELIALVIAQGVKVVITSAGNPALYTGRLKEAGIKVLHLVAAVRHAQSAERRGVDAVIAEGYEAGGHNGLDELPTFVLVPQV
>NPD_TT107FW240811_Contig1250_10
SLAGERFAKHRKTGRKNRMIKTSLCDLLGIDYPILQGGMAWVSTAKLAAAVSEAGGLGIIGSGHNDAKWVKEQISQIRKVTVKPFGVNVMMMSPHLEQVMQVIMEEKVPVITTGAGNPAKYIPQLKEVGTKVIPVIASVALAQRLEKAGVDAVVAEGMESGGHIGELTTMALVPQVVDAVKIPVIAAGGIADGRGLVAALALGAMGVQIGTRFMCATECEIHDNIKKMIIKAKDRDTAVSGRTTGHPVRALKNKLTKEYDELEKRCAPVEEFEKLGVGRLKAAMIDGDSEFGTVACGQIAGMIKEIKPARDIIKDILTKAVETMQALGVKRC
>NPD_TT107FW240811_Contig13329_1
TECAVSDAFKQHYLKANADDVIVIKSPVGMPGRALRNTFTSLIEQGGAMLKPVECKKCLKVCSKEYCIIQALENSRIGLIDQGIVFAGKNVYKIKDILPVSKIFERLISEFKSA
>NPD_TT107FW240811_Contig14_92
MALPQAIADRLRIPAIAAPMFLVSGVDMVLGACRAGIIGSFPANNARTLEDFDAWLGQIGGALEPGTPWAVNVMVHGSYARRDEEMALILKHRPPIVITALGAPSGVVDAVKGYGGLVFADVNSLTHARKAAAAGVDGLVLVASGAGGHTGPLAAFAFAPAVREIFNGVIVLGGGIGLGRAIRAAELLGADLAYLGTRLIACAESIADPAYKRMLVEAEIEDIVTSAALTGIPANWLRQSLAAAGFDPAMLTGKAEIKLGRPEETAKRWKDVWSAGHGVGAVRGIEPIADIVDDLVRDYAQARAR
>NPD_TT107FW240811_Contig16_74
MALPPILRDRLRLPVIASPLFIISNPDLVIAQCKAGIVGSFPSLNARPIAQLDEWLARITEELAAYDKAHPEAPSAPFAVNQIVHKTNNRLEEDIELCVKYKVPVIITSLGAREDLNQAIHAYGGITLHDVITDRFARKAIEKGADGLIPVAAGAGGHAGTLSPFALIQEIRQWFDGPVALSGSIACGRSILAAQAMGADLAYIGSAFIATEEANAVEGYKRAIVEGQADGIVYSNLFTGVHGNYLRSSIVAAGLDPDNLPQSDPSKMSFGSGGNQEAKAWRDIWGSGQGIGAIKDVLPAAELIAKFSAEYEQAKAELAAKTALTSGNHLAFAAE
>NPD_TT107FW240811_Contig17784_2
CATECVIHDNVKQLLVKAKDRETVVTGRTTGHPVRIIRNKLAKQFEEKERQGASVEELEKMGVGRLRMAMVEGDVQEGSVMAGQICGMIKRIEPAAEIIKDIVTGAEQVIGRLSKGEF
>NPD_TT107FW240811_Contig18_47
MRLPELKINNLVARLPIIQGGMAVRISTAPLAAAVANEGGIGLIAGTGMSIQELKEEIKKARSLTRGIIGVNVLFAAKQFAQLVMAAIEEKIDLVVSGAGFSRDIFGWGREAGTAIVPIVSSARLAALAERMGAAAVILEGGEAGGHLGTALSWKTVLPEVRQAVQIPVIAAGGIIDGKDVLDALQRGADGVQMGTRFAASEESGASPQLKSLYVAAGEEDLVVIDSPVGLPGRAIRNVFVNKLDEDMRESVRCSSCLKKCSKRFCILKALCNAQQGDLEHGLIFSGQQVARIKEILPVKEIFRRIIQEVELLTAKEVK
>NPD_TT107FW240811_Contig18_51
MIKTPLCDLLGIEFPIIQGGMAWVATGELAAAVSAAGGLGIIGAGNAPPHVVRAEIRKVKATTQHPFGVNVYYLSPFVEEIIHLVIEEGVPVITTGAGNPGKHIPALKEAGVKVLPVVASVALAKRLAKLGVDGIIAEGMECGGHVGEITTMALVPQVVDAVDLPVIAAGGIADGRGLAAALALGAVGVQMGTRFVCASECIAHHRYKQAIIKAKDRDTVVTGYSGHYARIIENKLARQFAQLVAQAAPAEEFERLGTGRLKAAVVDGDVEYGSVMAGQIAAMVQEIKPARDIIVEVIAGAVEVMGNLQKWHILGR
>NPD_TT107FW240811_Contig1883_5
MLKTELCELLGIEYPILQGGMAWVSEAKLAAAVSEGGGLGIIGTGQAPPDWVRAQIRAAKSLTDRPFGVNVMLLSPFADEVMRVVFEERVAVVTTGAGNPGKYISALREVGCRVIPVVPSVALARRLEQTGVDALIAEGMESGGHIGELTTMVLVPQIVDAVSIPVIAAGGIGDGRGVAAALALGAKGVQLGTRFICAEECTVHPLVKEKILKAKDRDTVVSGRTTGHPVRCLRNKLTRQFEELEARQAPPEELEKLGVGKLRAAMVDGDVEYGSVMAGQIAALVNDIKPAREIIRQLVAEAEQVVARMARMGEAR
>NPD_TT107FW240811_Contig192_4
MAIKTRFTELFGVEHPIAQGGMQWVGKAELVSAVANAGALGFLTALTQPTPEALSKEIARCREMTDKPFGVNLTILPAMTPPPYAEYRAAIIESGIKIVETAGYKPQEHVDHFKANGVKVIHKCTAVRHALSAERMGVDAISIDGFECAGHPGEDDIPGLILIPAAADKVKIPMIASGGFGDARGLVAALALGADGVNMGTRFCATKEAPIHENFKQAMVANDERATDLIFRTLHNTARVARNAISQQVVAIERAGGAKFEDVADLVKGARGREGLESGDVDHGVWTAGMVQGLIHDVPSVQELVDRIVAEAETLIRGRLAGMVG
>NPD_TT107FW240811_Contig21_13
MNRVLRHTGAKYPIVQAPMGWIARYPLASAVSRAGGLGIIETSSGETENCKAEITKMAASGLPFGVNLPIMFLRDDAMLRFVCDSGVKFVTTSAGSPAKFIGPLKDAGIVVYHAVPTVDAAVKCVEAGVDGLVVEGAEGGGFKNPEEVSTLVLLQAIRAKTDVPLIAAGGICDGRGMAAAFALGAEAVQMGTRFVSSAESPVHANYKAAITGAKETGTWVLNKKASPCIRAIKSELTKEIHDAGVMPPDVLKNILDVYFGGDMEAAPALAGQTVGLIDEVKTAQAIIDETVAQFHDITGRLGALAAARGF
>NPD_TT107FW240811_Contig2102_3
MSRLPTVLQRVPFPVIGSPLFIISNPKLVIEQCKAGIVGAMPALNARPASQLDEWLAEITEALDAHNRAHPDQPAAPFAINQIVHKSNDRLEHDMALCAKYKVPIVITSLGAREDVNQAVHGWGGVVLHDIINNTFARKAIEKGADGLIAVAAGAGGHAGTKSPFALIQEIRQWFDGPLALSGSIATGGAVLAAQAMGADFAYIGSLFIATHEARASDAYKQCIVECNSDDIVYTNLFTGVHGNYLKPSIRAAGLDPDHLPESDPSKMNFASAGAKAWKDIWGCGQGIGVVDAVRPAAEVVARLKQEYDEARARLCAGA
>NPD_TT107FW240811_Contig232_26
MIILEPGKISPMETVITRMLGIRYPIVAAPMFLVSGARLLQAVAEAGAIGVIPSLNFRTHAGFREFLETFPPGLPFGVNLILKDNPRLEEDLEAVAERRVPLVVTSLGDPTRVVERVKAYGGVVWCDVVGLRHGRKAVEAGADALVAVAAGAGGHAGMVSPFVLGPWLREELGVPVLIAGGIATGRQLLAALALGDGAYIGTRFIATLESEAPLEYKEALLRATPEDIQYTPEVTGVPANFLRESLERFRQGGGKAWKEVYSAGHGVAFIRDLPSAKEVVARLVAEYQEAKQSLP
>NPD_TT107FW240811_Contig2322_2
MDFRTEICDLLGIEFPIIQGGMAWVATAELAAAVSNAGGLGIIGAGHMPAAELEREILKAKELTDKPFGVNLMLLTPHVDKLFKVVLKEEVPIVTTGAGNPGRHMPALKERNIKVLPVCASVVLAQRLERVGADAIIAEGMEAGGHIGDLTTMVLVPQVVDVVNIPVIAAGGIADGRGLAAALALGAKGVQMGTRFMCAEECTIHPNVKGKVVKARNRDTVVTGYSTGHPVRVLKNKLAKQFQKMDAEGRGEDLEKMGVGKLRLAMREGDVKWGSVMAGQCAGLIHEIKSAREIISDIVTEARRVLTELSEC
>NPD_TT107FW240811_Contig2322_6
MELPKLKIGEWQTSLPIIQGGMAVRISLAPLAAAVANEGGVGIIAGSGLHPPELAEHIRRARKLTDGIIGVNIMVALGEFAELVRTAIREKVDLIISGAGFSRDAFKWCHNANIPFVPVVSSERVAKLAERFGAATIVVEGKEAGGHLGTDQPLLSILPRIIKAVKIPVIAAGGIFRGSDIAKVLSMGASGVQMGTRFAASEESNAATAWKETYVRAKPEDVVIIESPVGMPGRALLTPFTKALFAGKVPKPVDYKRCVKCLKHCKKNYCIIEALVRAQRGDMKRGLVFCGERVGEVKEILPVGEIIKNLIEEFKEATLRVV
>NPD_TT107FW240811_Contig255_13
MKCVDDFRLRFGKRELVPIMIGGMGVDISTAELALEAARLGGIGHISDAMIPTVSDRRFKTGFVKEKQKQYKYNVANIDKSAVKFDLGQIEEATRLHVGRTMEAKRGEGMIFINCMEKLTMNAPRETLQVRLSAALDAGIDGITLSAGLHLGSFALIEDHPRFRDAKLGIIVSSLRALQLFLRKNARLKRMPDFIVVEGPLAGGHLGFGLDDWWKYDLATITAEVIAYLRQEQLDIPVIPAGGIFTGSDAVGFLENGAAAVQVATRFTVARECGLPEKVQQEYFKADEDDIEVNGVSPTGYPMRMLKNSPAIGSGIRPNCEAYGYLLDANGHCAYIDAYYRELAKHPGAKEIHVYDKTCLCTHMRNFDCWTCGHYTYRLKDTSRKLPDGSYQILTAEHIFKDYQFSKDGKIALPE
>NPD_TT107FW240811_Contig2553_4
MSAWPDARVLELFNIEVPIVLGPMAGVAGVELAIAVARGGGLGSLPCAMLNVDQIRQQVEQFRAAVRGPINLNFFCHTPPQPDPERDAKWRAHLAPYYAEFGIDLNAQAPAVNRAPFDEATCALVEELKPEVVSFHFGLPTPELQARVKAAGAKIISAATTVEEARWLEARGVDAIIAMGNEAGGHRGMFLAKTIESQVGTFALVPQVADAVKVPIIAAGGIGDARGVVAALALGASAVQIGTAYMLSPEAKTSAIHRAALKQATDADTALTNLFTGRPARGIVNRLMREIGPMSPFAPAFPTAGGALAPLRAKTEPTGSGDFINLWSGQAGQLATEDSAEAITRRIASEALERLT
>NPD_TT107FW240811_Contig2577_5
MTIIHTVLCDLLKIKYPILQGGMAWVSTADLAAAVSEAGGLGIIGSGQAPGQWVREQVRKAKQLTDKPFGVNVMLLSPFVDEVMEIIREERVAVVTTGAGNPGKYVPSLQEAGIRVIPVVASVALAKRLVRSGVDALIAEGLESGGHIGELTTMALVPQIVDAVNVPVIAAGGIYDGRGMASALALGAVGVQMGTRFMCAVECTIHEKVKELVIKAKDRDTVITGRSTGHPVRVLYNKLARRFIEAEEKCLSADEILKMGVGSLKAAMVDGDVEMGSVMAGQVSAMVNRIQPAREIIEEVMSGAEKVMAMLGRMAGER
>NPD_TT107FW240811_Contig28_53
MSLPPSIAGRLRLPAFCAPMFLVSTPELVKAACLSGIIGGLPRQNARSIEQFEAWLADIRLALDVARDQGAAAGPLAVNLASNLPTEELAANLALCARYGVDIIVNATGDPTELTKRARDAGMLVYADAVNLRFAEKAASAGVDGITAVGAGGGGHSGVITPLALIPKIRAMFSGTIVLAGAVSSGAAIRAAEILGADLAYLGTRFIATRESGADTAYKQMLIDEDIVGVVHTAAISGVAASWLTASMRRVGLDPDALPAPGPRLTHGHLPAGVKPWRNLWSAGQGIGLIADAPDVAELVERLAGEYEAACDVPAFRGWKAS
>NPD_TT107FW240811_Contig28627_1
CIAHQNFKEAILKATDTDTTITGRKIGPTRVLKGEVATKLLEMESTGASAEELEVFIGSSRSRKGQYEGDLVNGQAYCGAIAGIIKEIKNAAEVVQDIVTNYDQVVAKLK
>NPD_TT107FW240811_Contig2958_2
MAIKTRITEMLGIRYPIIQGGMQWISRAELAAAVSNAGGLGIITAATHQTKADLRDEIRKTRELTDKPFGVNISMLPEMTANDLTRVYVETVLEEKVPVVETSGRSPEPFVRYLKEAGVKLLHKVPSVRFAKKAESIGADAVIIVGFECGGHPGMDDVTTFILVPRAAESLSIPVIAGGGIADARGFVAALALGAEGVIMGTRFVATKECIAHPNFKEWIVKANETDTTLILRSIRNAARVMKNAAAQRALEMENRGATLEELLTVVSGQIGRKALLEGDTDGGTFAIGQAVGLIHEIKTVAEVINEIVRGAAQISDRLGKILNQTK
>NPD_TT107FW240811_Contig31992_1
MFTSNPICKLFNIEYPIIQAGMVWASGWKLASAVSNAGGLGIIGAGSMYPNVLQEHIQHCKSATNKPFGVNLPLLYPDLDQHIQIIIEEKVPIVFTSAGNPKTWTSKLKAAGIKVVHVVSSSKFAKKSEEAGCDAVVAEGFEAGGHNG
>NPD_TT107FW240811_Contig3424_3
MIIIKTELCSLLGIEYPVLQGGMAWVSEANLVAAVSEAGGLGIIGTGTATADWVLEQVKLVRQLTSKPFGLNVMLLSPHVEEVMRVIISEKVPVLTTGAGNPGKYVPALKEAGTKVIPVVSSVALARRLARTGVDALIAEGLESGGHVGDLTTMVLVPQVVEAVSIPVIAAGGICDGRGLAAALCLGASGVQMGTRFMCASECTIHPRIKEMIIKAKDRDTVITGRPTGHPVRVLRNKLARQFEELEARCAPPEELEKLGVGRLRAAMQDGDTEYGSVMAGQVSAMVSKVQPAREIIMEVVQGAAEILSAAGRRVVAR
>NPD_TT107FW240811_Contig374_15
MDGAREVPDNSNEQTVRDGVPPPAHRWLADSGLRPLRLAGRTLLPVVQGGMGVGISAGGLAGTVASWGAVGTISSVDLRRLHPDLMAATAALDTRDPNTRARIDRANRQALDREIRRARALSQGYGLIAVNIMRALSAYADYVEQALDSGADALVVGAGLPLNLPELAQDHPRVALIPILSDARGVQVVVRRWMKRARLPDAIVLEHPRLAGAHLGAAKVADLNDRRFDFDVVVPEVQAFLAREGIERDIPLIVAGGISSHGDIQRLQALGAAAVQLGTAFAVTAECDAAEAFKRVLATAQPQDLVEFTSVAGLPARAVRTPWLDKYLRLQGRLQAMAHPKRRCNMGFDCLARCGLRDGVADMGQFCIDQQLGHALEGDVQRGLFFRGAGRLPFGEAIRPVQDLLRWLLGQPVPGAGGA
>NPD_TT107FW240811_Contig3968_2
MKTRITELLGIKYPIIQGGMQWLSRAELAAAVSNAGGLGIITAATHPGKQELVEEIRRTRELTDRPFGVNISMLPDVGPGDKTPGYFEAVIEEKVPVVETSGRSPEAFVPYLKEAGIRLIHKVPAVRFAQKAERVGADAVTIVGFECGGHPGMDDVTTLILAPRTADSVSIPVIAGGGIADARGLVAALALGAEGVVMGTRFVATAECIAHRNHKEWIVNARETDTLMVQRSIRNAARVMRNAAAERVLEMEARGASLEELLTVIGGQIGRRAVLNGDIDGGTFAVGQCVGLVKEIKPIREVIEEMVAGAGEIMSRLNKIMA
>NPD_TT107FW240811_Contig40212_1
KLLPDKPFAVNINLFPTMRPTDIEGFIDVCIEEGVPILETAGRSPKAYVERIKQGGAKFMHKCARVRDAISAENLGADAVSIVGFECGGHPGLDDVTTLILVPLTVDSVSIPVIAGGGFVDGRGLVAALALGA
>NPD_TT107FW240811_Contig4173_1
DAIVMGAGLPLDLPEMTAAYPKVALIPILSDSRGVGVVLKRWMRKARLPDAVVIEHPTHAGGHLGAACIEDLRDERFSFARVLDECRELFIKLGLAAEQIPIILAGGIDSHAKVKHWLDKGAAAVQLGTAFAVTEEGDAHVRFKRVLTGAEQGDIGEFVSVAGLPARAVMTPWLSRYLSRESALQAKAKVRDCLQGFDCLQTCGLRDGIGKVGQFCIDLKLAQALRGDVERGLFFRGAGKLPFGQAIRPVRELMHYLLTGEKPAVSSTSP
>NPD_TT107FW240811_Contig4206_1
MKFPTLTIGRFTPKYPIIQGGMAVRVSTAPLAGAVADAGGIGVIGATGMEEDELRNEIREARRIAPTGIIGINIMYAAREFAKIVLTAIEEKIDIIFTGAGFSKDIFGWGKESGTAIVSIVSSAKVA
>NPD_TT107FW240811_Contig4412_2
MQSVTGLALPRIIQGGMGVSVSNWRLAKTVSLLGQLGVVSGTAMDTVMVRRLQDGDPAGLVRRALSAFPVQHWVKPVLDKYFRPEGRQGQPYLRIPMPSRLGDTASQIMHVLGGYVEVFLAKEGHSGLIGINLLTKLQIPTMGTLYGAMLAGVDYVLMGAGIPREIPEVLDRLAAGETASLKIDVTGWTGAEAPRLHFDPREVLGGVQALKRPNFLPIIASNSLATLLARKVTGTIQGFVIEGPTAGGHNAPPRGTPVFDERGQPVYGERDVVDLEQIKALGLPFWLAGGTGSPEALQEALAQGAAGIQVGTLFAYSQESGFEAKLKQGILERAARGAVKVFTDPKASPTGFPFKVAEVEGTLSEPEVYRRRKRVCDLGYLREAYQTPEGKIGFRCASEPIEQYLAKGGELANTEGRKCLCNALLAAVGQGQVQKNGDLELPLVTSGDDLERIGRFVARFGTQYSARDVVAYLLGEAAVPRTEVQHMMANG
>NPD_TT107FW240811_Contig48553_1
VSDAFKKHYLNSSAEDVVKILSPVGLPGRALKNSFVSRIFSGNAPEPENCVACLKHCSQSFCIMDALMNSRNGNIKDGLVFCGQNVHLIKDILPVRVIFDRLITEFSNA
>NPD_TT107FW240811_Contig5461_3
MLQLPKLKIGDLVPTFPIIQGGMAVRVSTSSLASAVAEVGGIGVIGATGMDIEEMRLEIREAKKLTKGIVGVNIMFAVREFAAMVKAAMEEKVDAIFTGAGFSRDIFKWGKEASIPIVSIVSSARLAVLAEKFGAAAVVVEGTEAGGHLGTDRPLFEIMPAIREAVKIPILAAGGIVNGEGIARALKLGADGVQMATRFVLSKECSVAESFKKMYLKAMPEDVTVIPSPVGMPG
>NPD_TT107FW240811_Contig5624_2
MAFTLTRYPIIQAPMAGGATTPELVAAVSNAGGLGSLAGVLLPPDQLAEEIRRIRARTARPFNVNLFVLKPVQATPEDLRAAMGLLEPIRAELGLFQANVPSKFSQDFAAQLEVLMEEKPPVVSFHFDVLSAQVVERLQQAGCKVIGTATNVAEAIAWEQVGADYVCAQGAEAGGHRGTFIGPFEHAMTGTLALLPQVVDAVKIPVIAAGGIMDGRGIAAALLLGAVAVQMGTAFLTCPESGIHPLYKQALLQAKGDPTVVTRSFSGRPARGLRNTFIERMQPYEAQVPPYPIQNALTAEIRQAAAKAGRIEYMSLWAGQAASLCRSLPAAELIKTLVEETQQSLQQVWGSQVWPA
>NPD_TT107FW240811_Contig56249_1
KYQVPIVFTGGGNPLPLFPYFQAAGIKITPVVPSPRLAKKMEDNGANAVVVEGLESGGHIGENTTFCLIPQAKKLLQKIPLIAAGGIYDGKTAKAAFLLGAD
>NPD_TT107FW240811_Contig6839_1
MLERRFTLAGRSLVPIVQGGMGVGISAHRLAGAVAREGGVGTIASIDLRHHHADLVAATEKSRDKDAINAANLVALDREIRAAREGSQGNGMIAVNVMKAVESHPALVRQACESGADAIVMGAGLPLDLPEMTA
>NPD_TT107FW240811_Contig6855_2
MKIYEHHLKIGRLRPLLPIIQGGMAVRISLAPLAAAVANEGGIGLIALSGLNVEEARRHIRQAKELHKKESQGYMGVNIMYALQNFPQLIKVSIEEKVDLIVSGAGFSRDAINLCRQAGIPYIPIVSQIKGALLAEKLGAPAIIVEGEEAGGHLGTDKPVFEILPEIVQKVKIPVISAGGIIYGWDIRKAFDLGAKGVQIGTRFAASEESSGAEEWKQAYVDSGKDDILIIDTPVKMNFRAIRNYFIEEIKKGRTFKELSRKFEQKTCDFCLKNCQRDKFCILHALERAQEGDIQTGLLTCGQRVSEIKEILPIKLIISNLISEFEQAA
>NPD_TT107FW240811_Contig7323_1
PSVKAALRCKKAGVDVIVASGHEGGFHTSWEPVHSMILLPAVVEAVSDEKTLVVGAGGFCDGKTLAAALVLGADGAQMGTRFLATEESDFHQIWKEGVVAAGDRGTLVARGFVGPARWLKSPRSEEHARNTLQKSPGVYLGTPDDYTTIDMSLIEFEIESINAVYKGDKDKALLAAGESAQRINDMPKVNDMVQGIVKEAEDILRSVQTKFLA
>NPD_TT107FW240811_Contig8250_2
MRRIFDGPIALSGAIATGDAILAAQAMGADFAYIGTRFIASQEAHAAESYKQAILRAAASDIVYTNLFTGVHGNYIRESIELAGLDPAALPEADKSKMNFGDGSSRAKAWKDIWGAGQGVGQIADLPPAAEIVARMKAEYDAAKLRLALHLRL
>NPD_TT107FW240811_Contig88_21
MVRTPLCDLLGIEYPILQGGMAWVSTAKLAAAVSEAGGLGIIGSGHQDAHWVREQISEIRKVTAKPFGVNVMMMSPHVEQVMEVILEEKVPVITTGAGNPAKYIPRLKEVGTKVIPVIPSVALAQRLEKAGVDAVVAEGMESGGHIGELTTMALVPQVVDAVKIPVIAAGGIGDGRGLVAALALGALGVQIGTRFMCAAECEIHDNVKQMILKAKDRDTAVSGRSTGHPVRALKNKLTKEYEELEKKCAPVEELEKLGIGRLRAAMIDGDTEYGTVACGQIAGMVKEIKPAKEIMNDILTGAEETLRALGVK
>NPD_TT107FW240811_Contig88_25
MKFPELKIGNLVPKLPIVQGGMAVRISTAPLAAAVAEEGGIGLIAATGMSIDELKSEIARARDLTKGIIGINIMFAATQFANLIKAAIEEGIDLIVTGAGFSRDIFSWGRIAGVPIVPIVSTAKLAQLSEKLGAAAVVVEGKEAGGHLGTCESVKDIVPRVKQAVKIPVIAAGGIINGADINEAFALGADGVQMGTRFVASKESNASEEFKKMYLEAKPEDVVIIESPVGLPGRSILNTFVKRLFSGENLKPNQCDNCLKKCSRRFCILRALIRSQQGDTVNGLVFSGERVGEIKDILPVKDIINNLVREMEKA
>NPD_TT107FW240811_Contig886_1
MFAAVCQVDTKKATVLLVEKEVVPKGMAPILHYFLNKWQGEEGESVGPLKTKITELFGIEYPIILGGLQWLGRAELAAAVSNGGGLGLITAGCFADRKDFLQELDTMATLTGKPFGVNITLGTKRDMTPFCEAVVEAGVKIVFTSGRNPAEHVQKFKDAGIKFVHVVTSVRHAVKAVELGADAVVAVSYEAGGHPGMDDVGGLALIPRVVESVPVPVIAAGGIVDARGLVAALALGAEGVQMGTRFVATAESAAHPRVKEAIVTAQETDTVMIERPWRNARRVLRTPASLKVLEMEGQGASIEQVLPIIGGQAYVQVMSKGDLDGGVLTLGQGIGLIKESEATVARVMEEMVREAGAIVSRLNGMIPVAR
>NPD_TT107FW240811_Contig949_3
MTILRFRPSSPFNFPQMMVWTGDASGLAEHVDAIRQQLLSLHSPVFILTDGQNIWLADQGNIISAENNPSSSYRWLATLPPAPIESLGDNSFCEWHGCRYAYYSGAMANGIASTRLVISMGKAGFLASFGAAGLSPERIEAAINEIQSALPQGPYAFNLINSPNEPAMERRAAELYVRHGVRTVEASAYLEITPALVYYRASGLSLQPDGKIRIQNRLIAKLSRKEVARQFMLPAPDEILNQLAQEGKLTETQANLARQVAMADDITVEADSGGHTDNRPLVGLLPSILALRDEIQAQMNYPVPIRIGAAGGISTPQAALAAFMMGAAYIVTGSVNQACVEAGASEHTRRLLAQADMADVTMAPAADMFEMGVKVQVLKRGTMFAMRASKLYELYSRYPSLEAIPSDELQKLEKTVFKRPVEEIWQDTVSFFQQRDPHQLERAEKDPRHKMALVFRWYLGLSSRWSNSGEKGREMDYQIWCGPAMGAFNEWVRGTYLEKPENRSVVDVALHILTGAAYLQRVRLLNAYGIQTPPELERYQPLHKLNEVVSATV
>NPD_TT107FW240811_Contig9752_2
MPAAKHLPPVLQHLTLPVIGSPMFIVSYPELVLAQCKAGIVGAFPALNARPAEVLDAWLTQMNEDLAAYRAAHPDAVVGPIAVNQIVHHSNARLEQDVATCVKHKVPIFITSLRAPVKEILDAVHSYGGIVLHDVINLRHAEKALEAGVGTGRDGQVVPGVVAAQVEVHRRIVTAAHFALHTFARVSALDGEDGRRTAVIDEAQLQVAVGHVVAFLHFQRVTVRTQQARQRELADKAAQEAVRAVHREVVGTACVHGQLVRQPLACLDRVGARRIRAAGGVDEEGSPHVPGVHEFKLELAGGFVLAPAHEQFVRQRTRRSHARFLLRHGLHQRGQRH
>NPD_TT109FW060312_Bh2_Contig22001_39
MRNPASGRNLFQINALRRPEVTLGRQHLPARILPMLDSSLPPLRIKGKTLLPIVQGGMGVGISAHRLAGHVARLNAVGTIASVDLRRLHPDLTEKTDRCRDKALINEANLIALDREVRAARDIAQGRGMVAVNVMRAVSEYASYVRRACDSGAQAIVMGAGLPLDLPELVADHPRVALIPILSDSRGISLILKKWGRKGRLPDAIVIEHPRYAGGHLGAARAEEVDDARFDFETVLPQALQVMRDMGIAKEEVPLIPAGGINSHEKVKRLLGLGASAVQLGTPFAVTEEGDAHENFKKVLAGAKPEDIVTFVSTAGLPARAVKTPWLATYLNRFERLQAKAKSSRGCTLAWDCLIQCGFRDGIAKFGQFCIDNQLAAALRGDVARGLFFRGAEKLPFGAAIRPVRELIEYMLTGRMPRYA
>NPD_TT109FW060312_Bh2_Contig28879_14464
MIFTPIAHRSEPHRVILSVFHQIDEVGMIHPSSPHEHPKLTTLDSTTALKSYLESLDTPFWIIQESGTWKIGSDTHLPSGEPGVFVPAVLPESLGDPGFKKTYGVRLAYYAGAMANAIASERLVIALGKEKILASFGAGGCSPQRVESAIHEIQQALPQGPYAFNLLNSPNEPYLERKVVELYLNYGVQVIEASAYLDITYPLVWYRLSGLSRDSNGKIRIKNRIIAKISRKEVATRFLSPAPADLVAQLLSEGKITDEQAQLASKIPMADDITVEADSGGHTDNRPLVGLIPTMIAVRDDLQSKYQYETPVRIGAAGGISTPQSVLAAFMMGAAYVVTGSVNQSCVESGASEHTRNLLVQADMADVAMAPAADMFEMGVKVQVLKRGTMFASRASKLYELYSRYSQWEDIPQTERTRLETTVFKRKFEEIWQDTEKFFAERDPRQLERARQDPHHKMALVFRWYLGLSSRWSNTGEKGREMDYQIWCGPAMGTFNDWVRGSYLEKPENRHVVDVALHLMKGAAYLARVRFIEIQGGQIPHSLKDYKPATPLA
>NPD_TT109FW060312_Bh2_Contig31105_57
MAVKGRPAGRLPTSKSRRWRDGTRYHCGLEQRSHAAIGIAKMKCVDDFRLRLGKHELVPIVIGGMGVDISTTELALEAARLGGVGHISDAMVPTVSDRRYNTKYVKDKLRQYKYNVASSDKSDVQFDLALLAEATEAHVRHTMERKRGEGLVFINCMEKLTMNAPKETLRVRLRSALDAGIDGITLAAGLHLGSFALMEDHPRFHDAKLGIIVSSLRALQLFIKKSARTRRLPDYVVVEGPLAGGHLGFGMDWAEYDLAAIVAEIRAWLEAEQLAIPLIPAGGIFTGGDAVGFLENGAAAVQVATRFTVSKECGLPDDVKQEYFKADEDDIVVNTISPTGYPMRMLKHSPAIGDGIRPNCEAYGYLLDANGRCSYIDAYNREVAAHPGAKKIHVWDKTCLCTQMRNFDLWTCGHYTYRLKDTSRRRPDGTWQLLTAEHVFNDYRYSKEGVIALPPAEDAQQS
>NPD_TT109FW060312_Bh2_Contig4710_1137
MTILRFRPSSPFNFPQMMVWTGDASGLAEHVDAIRQQLLSLHSPVFILTDGQNIWLADQGNIISAENNPSSSYRWLATLPPAPIESLGDNSFCEWHGCRYAYYSGAMANGIASTRLVISMGKAGFLASFGAAGLSPERIEAAINEIQSALPQGPYAFNLINSPNEPAMERRAAELYVRHGVRTVEASAYLEITPALVYYRASGLSLQPDGKIRIQNRLIAKLSRKEVARQFMLPAPDEILNQLAQEGKLTETQANLARQVAMADDITVEADSGGHTDNRPLVGLLPSILALRDEIQAQMNYPVPIRIGAAGGISTPQAALAAFMMGAAYIVTGSVNQACVEAGASEHTRRLLAQADMADVTMAPAADMFEMGVKVQVLKRGTMFAMRASKLYELYSRYPSLEAIPSDELQKLEKTVFKRPVEEIWQDTVSFFQQRDPHQLERAEKDPRHKMALVFRWYLGLSSRWSNSGEKGREMDYQIWCGPAMGAFNEWVRGTYLEKPENRSVVDVALHILTGAAYLQRVRLLNAYGIQTPPELERYQPLHKLNEVVSATV
>NPD_TT109FW060312_Bh2_Contig1481_130
MQFKTKITELFGIEFPIVQAGMVWVSGWKLASAVSNCGGLGLIGSGSMKPDLLREHIRKCKSATDKPFGVNIPLLRGDADELVNVTIEEEVKIVFTSAGHPKKFAQQLKDNGIKLIHVVPNVKYGLKAQEAGCDAVVGEGVEAGGHNGADQITTFALIPQLVDVLEIPVIAAGGIVDGRGIVAALALGAEGVQIGTRFAATIESSAHENYKRKIVEAGDTDTVLTLKKIGLVRMIKNDFALRAIKAEEECWDEIKLKELLGNKRERAGIFEGDEKEGELEAGQGAGLIKDIPTVKELMERLVSDFHLTLNKLNLTAK
>NPD_TT109FW060312_Bh2_Contig2576_92
MIILEPGKISPMETVITRMLGIRYPIVAAPMFLVSGARLLQAVAEAGAIGVIPSLNFRTHAGFREFLETFPPGLPFGVNLILKDNPRLEEDLEAVAERRVPLVVTSLGDPTRVVERVKAYGGVVWCDVVGLRHGRKAVEAGADALVAVAAGAGGHAGMVSPFVLGPWLREELGVPVLIAGGIATGRQLLAALALGDGAYIGTRFIATLESEAPLEYKEALLRATPEDIQYTPEVTGVPANFLRESLERFRQGGGKAWKEVYSAGHGVAFIRDLPSAKEVVARLVAEYQEAKQSLP
>NPD_TT109FW060312_Bh2_Contig271_552
MPESAHRLQGAQACRIPRRSAQDQRWQDFAARAEGAELMPIPAALARNLTLPVIGAPMFIVSTPALVIAQCRAGIIGAFPALNARPAEKLDEWLTTIETVLAATAEAAPYAVNLIVHPSNERLEADLARCVAHRVPLVITSLGKPSAIVAAVHGYGGLVFHDVTTVRHAEKALEAGVDGLILVAAGAGGHGGTLSPFALVAEVRRFYDGPLAVAGAITQGRQILAVEALGADFAYIGTRFIATQEANASDAYKQAILAAHADDIVYTPYFTGVPGNYLKSSVLAAGLDPAALPSGHGPKLEFTRATEGAKAWRDIWGAGQGVGGVDDIPTTTALIVRLNNERQAARAALCGL
>NPD_TT109FW060312_Bh2_Contig4992_850
MGLPRAAGIVNMKCVDDFRLRLGKHELVPIVIGGMGVDISTSDLALEAARLGGVGHISDAMVPTVSDRRYNTKYVKDKLRQYKYNVANSNKADVQFDLALLAEATEAHVRHTMERKRGEGLIFINCMEKLTMNAPKETLRVRLRSALDAGIDGITLAAGLHLGSFALIEDHPRFRDAKLGIIVSSLRALQLFIKKSARTQRLPDYVVVEGPLAGGHLGFGMDWADYDLASIVAEIRAWLDAEQLPIPLIPAGGIFTGGDAVGFLENGAAAVQVATRFTVSKECGLPDDIKQEYFKADEDDIEVNLISPTGYPMRMLKNSPAIGDGIRPNCEAYGYLLDANGRCSYIDAYNREVAAHPGAKKIHVWDKTCLCTQMRNFDLWTCGHYTYRLKDTSRRRPDGSWQLLSAEHVFNDYRYSKGDAIALPPAESPAETAAAI
>NPD_TT109FW060312_Bh2_Contig5461_205
MAVKGRPAGRLPTSKSRRWRDGTRYHCGLEQRSHAAIGIAKMKCVDDFRLRLGKHELVPIVIGGMGVDISTTELALEAARLGGVGHISDAMVPTVSDRRYNTKYVKDKLRQYKYNVASSDKSDVQFDLALLAEATEAHVRHTMERKRGEGLVFINCMEKLTMNAPKETLRVRLRSALDAGIDGITLAAGLHLGSFALMEDHPRFHDAKLGIIVSSLRALQLFIKKSARTRRLPDYVVVEGPLAGGHLGFGMDWAEYDLAAIVAEIRAWLEAEQLAIPLIPAGGIFTGGDAVGFLENGAAAVQVATRFTVSKECGLPDDVKQEYFKADEDDIVVNTISPTGYPMRMLKHSPAIGDGIRPNCEAYGYLLDANGRCSYIDAYNREVAAHPGAKKIHVWDKTCLCTQMRNFDLWTCGHYTYRLKDTSRRRPDGTWQLLTAEHVFNDYRYSKEGVIALPPAEDAQQS
>NPD_TT109FW060312_Bh2_Contig706_317
MKCVDDFRLRFGKRELVPIMIGGMGVDISTAELALEAARLGGIGHISDAMIPTVSDRRFKTGFVKEKQKQYKYNVANIDKSAVKFDLGQIEEATRLHVGRTMEAKRGEGMIFINCMEKLTMNAPRETLQVRLSAALDAGIDGITLSAGLHLGSFALIEDHPRFRDAKLGIIVSSLRALQLFLRKNARLKRMPDFIVVEGPLAGGHLGFGLDDWWKYDLATITAEVIAYLRQEQLDIPVIPAGGIFTGSDAVGFLENGAAAVQVATRFTVARECGLPEKVQQEYFKADEDDIEVNGVSPTGYPMRMLKNSPAIGSGIRPNCEAYGYLLDANGHCAYIDAYYRELAKHPGAKEIHVYDKTCLCTHMRNFDCWTCGHYTYRLKDTSRKLPDGSYQILTAEHIFKDYQFSKDGKIALPE
>NPD_TT109FW060312_Bh2_Contig7507_717
MRVTTPSPTWRSIRTEGAFMSRLPTVLQRVPFPVIGSPLFIISNPKLVIEQCKAGIVGAMPALNARPASQLDEWLAEITEALDAHNRAHPDQPAAPFAINQIVHKSNDRLEHDMALCAKYKVPIVITSLGAREDVNQAVHGWGGVVLHDIINNTFARKAIEKGADGLIAVAAGAGGHAGTKSPFALIQEIRQWFDGPLALSGSIATGGAVLAAQAMGADFAYIGSLFIATHEARASDAYKQCIVECNSDDIVYTNLFTGVHGNYLKPSIRAAGLDPDHLPESDPSKMNFASAGAKAWKDIWGCGQGIGVVDAVRPAAEVVARLKQEYDEARARLCAGA
>NPD_TT109FW060312_Bh2_Contig7626_93
MHGRHHRYLERRDAHPRQHLRQRAPGACLDSGRSRRGQGSHRHRAAALSHLRADRELPDFRADGRAQRADRQPARHSAFRQGVGETSGLGGHRRQYAVQCAAEQRGIPQARFLDDEGDARRWHGGAESDGRSLARSGRRAADPGLRSDRDFAGGDDQSTEPDRVQRLDRPADLLDRGLDPRRRRSRSAARPGRRDLYPRPAGDEGLLAAAGRDRQRAAAGRFPAHRRSRLCRCQRLRLSGGSQEGHDPGFGLQRLPERSRGSGGPASGRARGGGDRRARRAFGRGGEDLRRAQGPEPYRRGADRPLPAAAHRLQGAQARRVSRRSAEDQCRQDFAPGAEGAGLMPVPAALAKNLALPVIGAPMFIVSTPALVIAQCKAGIIGAFPALNARPAEKLDEWLTTIEAALGDGQAAAYAVNLIVHPTNERLEADLAACVAHRVPLVITSLGKPSAIVAAVHGYGGLVFHDVTNVRHAEKALEAGVDGLILVAAGAGGHGGTSSPFALVAEVRRFYEGPLALAGALTQGRQILAAQALGADFAYLGTRFIATQEANASADYKQAILAARSDDIVYTPYFTGVPGNYLKSSIVRAGLDPERLPSGHGPKLEFTRATEGAKAWRDIWGAGQGVGAIDDIPSAAVLIARLKDEFQQARTSLCGR
>NPD_TT109FW060312_Bh2_Contig7660_177
MDGAREVPDNSNEQTVRDGVPPPAHRWLADSGLRPLRLAGRTLLPVVQGGMGVGISAGGLAGTVASWGAVGTISSVDLRRLHPDLMAATAALDTRDPSTRARIDRANRQALDREIRRARALSQGYGLIAVNIMRALSAYADYVEQALDSGADALVVGAGLPLDLPELAQDHPRVALIPILSDARGVQVVVRRWMKRARLPDAIVLEHPRLAGGHLGAAKVADLNDRRFDFDVVVPEVQAFLAREGIERDIPLIVAGGISSHGDIQRLQALGAAAVQLGTAFAVTAECDAAEAFKRVLATAQPQDLVEFTSVAGLPARAVRTPWLDKYLRLQGRLQAMAHPKRRCNMGFDCLARCGLRDGVADMGQFCIDQQLGHALEGDVQRGLFFRGAGRLPFGEAIRPVQDLLRWLLGQPVPGAGGA
>PAPSreductase_BE326FW250111_Bh2_Contig1500_58
MPLEFRVFLFIHVCRASPFHDETPQSRGKLQEKIMQCNYTLPGAYGQDKYVIPCSGGADSTALAVLMYERFQEIDFELLFTDTKAEDPDIYVTLDRLEQHLGKRIHRLEPDEGLYDLIEHWGGYLPSGQNRWCTRCLKLEPFESWVKTMKEREDQQVWVFVGIRADEPTRVALTSDVLNTEMPFIDLGIKREDVFRILDRSVGIPKYYAGRTRSGCSVCPFQRRFEQISLLRRHPDEYKKGMHYEKIAPINDGRFKETAVLLAQETGDSLNHLTLPIPPTLDARGEGPDLKWGRVKWGECVSLFEDPASMATLWVGAEFMVHPGVGEHGVWWQEIVTFSTSKGGLSRQLNGHYEHRLQTAEVLGLTQDDVRQESRYAVYRIEVPAKLMDVGPLKGKSFTWRKGESMSQLKHLFDWATRSLQVAGMEQQAEEYRDASPVSWKSEWRDGLLQSIARIKAETGQVVSMERFIPKEPKVNANFDERSIPCPMCSI
>PAPSreductase_BE326FW250111_Bh2_Contig2507_111
MLTGGLGTTNNRPMNMPTLTSTPKPLESTSSPTLNRFLSVARLKNYRLPGRPGDRHIVGTSGGADSAVTAILLATLFPEQEFVYLFTDTREEIPGTEEALDQLAAYTGKPIKKIAYPGGLHGLIEHFNGFIPSGQSRYCTRILKTEVAEDFLEAEHERHAVTFHNYAGLRADEPARTGLKSAFPWLKTHFPLRDLEVRREDVFRILDETIGIPGFYRIRSRSGCGICPFERQAEVLGVLEAHPQVFARGESVERLTDEDRRRFAIAGVDRSSARFSYPIPPAIDIRTAGTATPERVPLMKVDDYKLSGGLFERPDESVFVAVEYIVDPMMAAFGKNDTGSPGVWHQQLLGWSRATKSLMDTVNTHFTTRLDTAEVFGLTPDEMRQQFRCAIFHLTAPARLLDLGPVAEGTFAWRQDEPLAKVRYVANLVKQTLYAAGLEQEIAHLRGIRGLSEDSWEGERLIALYHERKRQRPEGKVLRMYAYQPLEKRRASRKESAPCFVCSK
>PAPSreductase_BE326FW250111_Bh2_Contig2929_23
MRRGSSGEQCECCFPLSHHKRINWSCRNCTGCLLMLEQFAKDRAPAHCGTECGGCCKIGGTDRAVLMTRSEAQKVADSRGLKLANPGPYRKSVRAAGCPFHVDNACSIYEDRPASCKAYVCNGGDPFEQHPEFLPFFAPIFAAVEDDVADVRDWFPEGVDRAIDRHERIALQFSGGKDSIATLEVMRPYWDRLTVYWLNTGDPFPEVLEVIGKVRAMVPRFVEIDGKRDEVVSRYGLPSDVVPYSSAEVTHAMKVAETMPLQDRFSCCSRVVMQPMHKRMLEDGITLIIRGQRVAETYKGTLRSGDICDGIEFLYPIEDMSQAQVFEYISNAGWEIPRYYTEGMPHSGDCLVCTAWVGDGRGAYLKKYHPLRYQEYRVKLAEVASAVYGAASNLMNELAVCGIEIKD
>PAPSreductase_BE326FW250111_Bh2_Contig35_86
MIENKRATSLYWCKNCGVPLLKKRCENCGGEGHQICSDLKPMFEEECEFLEREIGKKLPGKGWQDGLWMRLKTIWYNGKRFLRLSADGKPQIVKEYNTNWDIPINKPTEETLYKANKSTLEAQENEAISFTQKIVKEYPVREPVVSFSGGKDSTVVSHLVRRALATDGVLHVFGDTTIEYPDTYEYVDKFSKENSILKTNCGHNFIQMCNLLEPPSRINAWCCSVFKAGPISSIMNTINGKNGVISFEGIRKRESKARRNRERIYVNKKIVHQISAYPILEWKDLEVWLYILTKRLDFNATYRKGLPRVGCIYCPHNATYTDYLLKINYPKEVQKWESFLLNYAKKIGKEDPTEYISSGAWKKRVGKSGGESLTYVRKAPCLKNTNAMHFILDKKVEEDLFERFKPFGKMEEFSDNVGKGFIVKDASTDESFFMIKIVKDISILKQESKVDPGWRLGEAFLCVDLLTMKRKHYLLQHIEKQIRKYQSCVSCGACAGICPEDAIKINPHFRVLDDRCSHCGRCLTTKFIGSGCISLNSQRQSRSFSNVNRV
>PAPSreductase_BE326FW250111_Bh2_Contig5695_200
MSERLNWLSYGGGVNSTALAVLLVQGRFPELLPFGAVFADTKTEKPQTYQYIDEHFRPWLAARGIEFVVVSAAEGVLERWERLRVTGSRIIRACSTESKIKPIERFTAGRGGLQIIGIDAGEAHRARPRPGKVYPLVDADIDRDDCLRIIRDAGLPDPGKSGCWCCPFMRVQEVVHLAKADPCSFARIKRLEEVATATHGPQPDGSPRTQWGDRPAAEYERAARQGDLLLPDRAVELPCECIEAGA
>PAPSreductase_BE326FW250111_Bh2_Contig5910_466
MCGVKEVSKQQSETARGSAVLSSSTQLQEISNRFEGKHPLEVLHWVNHTFQPSEVAMATGFGAEGVVLIDMIVSVNREIPIFYLDTEVLFPETYQLRDRLEGRYGIRFVRYASALTVERQAELYGNNLWERNPDLCCTIRKVEPLREALQGRSAWITAVRRDQSPFRANAGIVEHDKKFGLIKVNPLAGWTKKEVWKYIMENNLPYNPLYDQGYTSIGCTHCTTPVMTGEDERAGRWRGFQKTECGLHYTDTSAQQERRTQ
>PAPSreductase_BE326FW250111_Bh2_Contig72674_716
MEGPPRRARAAGRRGGRVARRQRGSGGARPRPRPARRGGGELPQVRRRPRLLHRRPAAHPLRLRRRAARHRRRAARPVLLPHPLRHRHPAAQGRQVRRRPARSGPGEPEGLRRALPGRGGSRPALPPRVARSGGMSGQVSMLRPAANNPATRPELTDALRAAVEAKRAAALGFLQAAVAELGAEGAVTFANSFGAEDMVLTDLILRERLPIEIFSLDTGRLPAETYTLMGEVERHYGTKLKIFFPRTDAVEDYVRTQGINAFYDSVELRKQCCHIRKVEPLKRALAGKKAWITGLRAAQSTTRTGLATREFDAGNGLEKLNPLSDWSEAEVWAYIRINEVPYNALHDQFYPSIGCAPCTRAVAVGEDVRAGRWWWESPESKECGLHIKKA
>PAPSreductase_BE326FW250111_Bh2_Contig931_6
MAFWSTREVSAYVQEHNIPLNSLYEKLDRSGCWPCTAFVGWKEQLAHTNFKLYKFMMERMNEQRLLDHFYQTRIAPCAERG
>PAPSreductase_BE326FW250111_Bh2_Contig9336_135
MPQRIPPRKSTMTSEKPVRHILSLSGGKDSAALAIYLRDRVPEMEYIFSDTRKELPETYEYLQRISNYLGKEVTHLNADVGFDHWYEMYGGMIPSNHRRWCTRALKLKPFEQHCGDDEVVNYVGLRADEDRSGYISHKPNIKAVYPFREDGLVLRDIEEILRTSGVGMPPYTRWGRTRSGCYFCFYQQKIEWVRLKETHPDLYEMAKAYEKPYEKTGNFFTWSQGESLAELERPDRMEAIKREHVIRIERKALRRENVTLMEVFAQADSAEVPEEDDDLGCLVCQL
>PAPSreductase_BE326FW250111_Bh2_Contig9801_145
MENPAPRRRRRPRRDQGASRQRAGAARRLAGAQVGPGAAPMGARQFARRLARSAGRCGRHRRRSRRPGRDRRAFPGDRRRPRLFHRDPAARPLRLPARAARHRRRGARLPALPAPRRLRRLRGGRCGAGHRRSRRLLPLLPARRGAGGLRTGPMQRDNIPDLADPALAQAVAEKAAAAARLLRSAARDFAPAVFANSLGAEDMVLTDLIWSGGIDIGIFSLDTGRLPAETYELIGRVERHYGRRLEVFYPERAGVEACVAAHGIDGFRDSVEARQACCHARKVEPLRRALAGKRAWVTGLRAAQAPSRDGLGTMSHDAANDLMKFNPLADWSEDEVWIYLRARAVPWNALHDRGYPSIGCAPCTRAVQPGEDVRAGRWWWEAPATKECGLHVVAGRLQRGVQKIGAGGTVSANEAAA
>PAPSreductase_BE326FW250111_Bh2_Contig9932_705
MDKERLFNWSLEQKEAESIRITRETLERFGTDRVATTFTGGKDSLVLLHLIKQACGGRVPVRVLKIDTSVDFKEIYAFVDRISREWNLDLHVVRNDEALKTIKTAEDHVQCCYQLKAVPLLNFVREHSLEAVFAAIRWDEQDARKDEEYISQRQNPDHLRMQPILHFREIDIWSYIRKYELPFCELYRRGYRSLDCEPCTGRGGASERGARSRDKEAAMQRLREMGYF
>PAPSreductase_BE326FW270712_Bh2_Contig106679_10
MEVFYPERAGVEACVAAHGIDGFRDSVEARQACCHARKVEPLRRALAGKRAWVTGLRAAQAPSRDGLGTMSHDAANDLMKFNPLADWSEDEVWIYLRARAVPWNALHDRGYPSIGCAPCTRAVQPGEDVRAGRWWWEAPATKECGLHVVAGRLQRGVQKIGAGGTVSANEAAA
>PAPSreductase_BE326FW270712_Bh2_Contig124614_55
MEGWQRERYLLHSHSQRYRRRLEESQNIIKEILTIVERPYVAFSCGKDSSVLADLALTERSDIPLRMLVSGETRLIHNIDDVMDYFKAKGAIIEELLIDRVFSDEWREANWTEQRKAGKHDIATLNHGDWDSFFLGLRAEESPPRKKSLYIHQTKGLPSFCYRYKATGDMIRICPLTKWTTEDIGAYLVSHDIPLLRTYIHQGLQARTTARLTGDAVRNYALSDIKRHDPQAWNKLVQRFPELRSFV
>PAPSreductase_BE326FW270712_Bh2_Contig127307_597
MDKERLFNWSLEQKEAESIRITRETLERFGTDRVATTFTGGKDSLVLLHLIKQACGGRVPVRVLKIDTSVDFKEIYAFVDRISREWNLDLHVVRNDEALKTIKTAEDHVQCCYQLKAVPLLNFVREHSLEAVFAAIRWDEQDARKDEEYISQRQNPDHLRMQPILHFREIDIWSYIRKYELPFCELYRRGYRSLDCEPCTGRGGASERGARSRDKEAAMQRLREMGYF
>PAPSreductase_BE326FW270712_Bh2_Contig13262_74
MMVAQKHVLGLSGGRDSAALAVYMRQHHPELDIDYFFTDTGKELPEVYEFLGLLEGFLGKPILRLNPDRDFDFWLKQYNHFLPSPQSRWCTKNLKIRPFEQWIKPYLEEGTQVTSYVAIRADEPYREGYASKHANLRVRLPLKEAGIDKAGVQELLDGAGVGLPAYYCWRSRSGCTFCFFQRKIEWIRLMRIHPDAFEEAKRYEKTAISHGSPFTWSQGESLDEMSTPTRIAAIEADHEKRLERLRAKYQPNPLRVSTELLDLDEVYGEGKVCVVCQK
>PAPSreductase_BE326FW270712_Bh2_Contig14771_1549
MAERHVLGISGGKDSAALAVYVRQTRPELDVDYFFTDTGKELPEVYEFLGRLEGFLGKPIARLNPRRDFDFWLREYNHYLPSPQTRWCTRQLKLAPFEQWVRPMLAAGDKVTTYVAIRADEEYREGYSSKHPNLSVSLPFREGGVDRRGVMDILDSSGVGLPKYYDWRSRSGCTFCFFQQKIEWVKLRERHPEAFEEAKAYEKNALDHGSPFTWTKGEPLGELERPERMAQILQDFERRKARDLAKRPINPLRPIESIVDIDDLYGEDEGGGACVVCHK
>PAPSreductase_BE326FW270712_Bh2_Contig2552_583
MGNKKNRGRGMGVELFLPVKTAAAMFDSVLVGFSGGKDSIVTLDLCFRHFRRVVPYFLYLVPGLSFQEAQLRWYEQRYDVQIERLPHPMLSFWLKWGVFRQAHRDWPEIGFNDIYHYLRLQHGVEWIAAGERIADSIVRRAMIKKSSSIDVKRWRVYPVAHFRKNDILAYVKRHRLKMAPEYRVLGWSFRSLDPADMVKIRAHYPADFARICKFFPFVEAGCVKEEIGNRDRKNKASAF
>PAPSreductase_BE326FW270712_Bh2_Contig26840_28
MHRHNLPAHPLLAQGYLSIGCAPCTVPAFGGDERAGRWAGTGKTECGLHTDALYRPPGLDGERGT
>PAPSreductase_BE326FW270712_Bh2_Contig40093_78
MDKERLFNWSLEQKEAESIRITRETLERFGTDRVATTFTGGKDSLVLLHLIKQACGGRVPVRVLKIDTSVDFKEIYAFVDRISREWNLDLHVVRNDEALKTIKTAEDHVQCCYQLKAVPLLNFVREHSLEAVFAAIRWDEQDARKDEEYISQRQNPDHLRMQPILHFREIDIWSYIRKYELPFCELYRRGYRSLDCEPCTGRGGASERGARSRDKEAAMQRLREMGYF
>PAPSreductase_BE326FW270712_Bh2_Contig50834_17
MRAGRENASRSEARSVHGGARRTRTSRSQNGSCSGYRRTGRSKAAARSTRWSGMVEVSNETTHVVWLSGGKDSTAMALRLAETQPEIAWRFVCTPTGNELPDVYEHWDRMGELLGKPLERVAHPLGLRGLIEAQQMLPSHAARWCTRMLKIQTAVAWYAKHAPCVAYVGLRADEPEREGLFGSKVPQRYPMREWGWTIVHVRDYLQRRGVKVPARTDCAWCYDQSLSDWWELWHRFPAIWAQGEGYEEMTGHTFRSPQRDTWPVRLVDLRRRFERGDVPRNTELNLDLFETEPTRCRACLL
>PAPSreductase_BE326FW270712_Bh2_Contig53422_1355
MSLMHRLTWINIRGRISMKSTIGEHLKTIAEALELAPIEEVLTWGMETYGANISLACSLGPEDLVLIHHIHTLNLPIKAFFLDTDLHFPETYELKEKIEEHYGFKLDVYNAHISLEEQNKIYGPSLFTNNPDHCCQIRKVEPLEHALHRLSAWMTGIRREQSPTRANTPIIQWDSRFNLIKINPLVNWTNEDIWSYIHSKSIPYNSLHDKNYPSIGCAPCTNPVSLGENSRSGRWQGFNKTECGLHQGENSYE
>PAPSreductase_BE326FW270712_Bh2_Contig56169_7
MAFSGGADSTALAIYLHEQGQDFELVFADTRAELPETYYMVTRVAKVLGKKLTVVSNGTFYQHLVGQGFLLPAPFCRWCTRLLKQVPQDFYFKQQGEATVAVGIRADEAHRMQSKPGIVRPLVDAGMDKRTVMDLCRRYDLLSPVYEWRSNVSCFCCFFQRKSDWRGLLKHHPELYALAEQWEARSMDWYNEHPESVIRFAWNQGFTLAQLRTASERQLALWPDPDEEPCAICSV
>PAPSreductase_BE326FW270712_Bh2_Contig67843_974
MRAQPSLFDSSRMTLRDAIDLTLMSMQIYAEKYRHWSISFSGGKDSTATLAIVLHLIESGQIATPESLTVLYADTGLELLPLHHTALQILAEVERRGHRVIIVRPELDKRFFVYMFGRGVPPPSNVFRWCTGALKIKPMMNALRQLRITTGEKFLSLIGVRLGESAARDQRIAISCGKDAECGQGYYQETTPANVADVLAPIVHWRTCHVWDLLQGFGPSHGLPTEQIASIYGLGTELEEINSRTGCTACNLASRDVALDRILQLPKWRYLAPLKRLKPLYAELKLPYRRLRKTEAEYTANGKLVSNLHRLGPMTMETRRWGLDQVLALQVEINRIAQIDGRPEISLIDDEELARINELIDADTWPDKWSGMEDTGDILHDQIVSAGVIQPLLSEVSDEK
>PAPSreductase_BE326FW270712_Bh2_Contig68310_78
MSTLSARRIEALRAAYGHLDGRDLLSVMIGREFAGNIAVLSSFGAEAAVLLDLVAQVEPATPVIFIDTDALFDETVAYRDKLVRRLGLADIRIVRPLPADLAAADELWRTDPDRCCHLRKVLPLRRAAAGCAALIDGRKGFHGGKRDGLATISEGEGGLIKISPLAGWSEERIEAALVERQLPRHPLVAQGFRSIGCWPCTRATAPGEPARAGRWAGTGKSECGIHTFLGEGI
>PAPSreductase_BE326FW270712_Bh2_Contig69532_158
MPMHASFHPADGHPVRHILSLSGGKDSTALAIYLRDRIPELEYVFCDTEKELDETYEYLSRLEVYLNKSIVYLKHDGKGFDELLQMRRGFLPSPKARWCTEYLKIKPFEKYVGDDLCYNYVGIRADEPHRKGYISTKPNIIARYPFVEDGITRQDVVRILEESGLGLPAYYEWRSRSGCYFCFFQQRIEWVGLLERHPELYEQAMRYEREDPETGEKYTWVSRESLQELRQPERVQQIKEEYQAQLERMAKRHRPNQSLLEALGLQVTETDNEDSCLICHL
>PAPSreductase_BE326FW270712_Bh2_Contig79755_8
MGRTRFRCAPRTRTGCGRGGGMSSEEPLLTAEDRRLFALWERACRAHAATAVHLRRVERARRTVEEMAARRPEAVVAWSGGKDSTAMLHMVHAAGVPYAGAMSEKDDLDFPGEEAYVRGIASACGVRLDVLRPPFSVQEWLAAHPVDPRDDQHGRGAALSKAAFYEVVEAYHAARGRPGVYLGLRTAESRARNVNRAAHGVIYTKRNGETVCTPLADFADIDVYAYLFAHDIPLLDVYRCVRLDERPGRVRKSWWLPAGEAGRRGGMVWLRVYYPSLYRRLCELVGGASSLT
>PAPSreductase_BE326FW270712_Bh2_Contig81181_556
MQRRPPSHWGRPLLGVRRRARGRSLSLRRRARPRVRDQRRAHPREGPGVSTDDQLGLFPVDRLIRRSPEGPDLASYDRIVVSSSAGKDSQAMLDYLVQLADAAGVRDRIVVVHADLGRVEWEGTRALAEEQASAYRVRFEAVSRIGGISPGGRSADAPYRKGERFGDLLDHVERRRKWPGPGNARYCTSDHKRGPIRKLITALHREHGVRRPFRVLNCMGMRAEESPHRAAMAPFVRGAAPGTDSREGCTAKRHVDTWLPIHHWTEREVWERIRSSGVRYHHAYDLGMPRLSCVFCIFAPKAALLIAAKHNPALLDEYVRIEDAIGHTFKHGLSLRQVRDELRAGAEPDTSALDGAWGM
>PAPSreductase_BE326FW270712_Bh2_Contig85758_38
MKNVQRGHVMNNKIFWCRECNVPILQRQCENCGSEGAKICSDLKPVFEEECRFLEKEMDKRLPGNSWQNGLWMRYKTIWFNGKRLFRLSANGKPTIIKEYSCRDNLTNLDHYITAEILYKANKSTLDELEKEAVSFIREIIKSYPKRESVVSFSGGKDSTVVSYLVRKALETDKVLHIFANTTIEYPDTYNYIERFFGNNGRIPLRENLSDHTFLEMCKLIGPPSMLNAWCCSVFKASPISKLINEVKGEEGVISFEGVRRRESCRRRNRERIYHNKKIAHQLSVYPVLEWREIEVWLFILSKRLDFNNAYKKGLPRVGCMYC
>PAPSreductase_BE326FW270712_Bh2_Contig1303_404
MGAVMEEYYLHSKLPVYQRKLQHTINTIKEVLQNYPGTWGVSFSGGKDSTVMLDLCYQCGWRGPILYQSYGKLETLPDNQKMTKWAKEYYGLEVIEKEAPGEFEIYSELGHFFIEAETPEEKAAVRRWYRRAFGELDKFVIRQGWTGQFLGLRMEESDQRRKVLGYRGPLYFAVTRKTWTCCPLYKWSGRDIWAYLVMNNLPWAKIYDAPGQDRERLRNDVVFLAGSGSIRHGQMAFWKKNYPELFNRLAAEWPEIRRYV
>PAPSreductase_BE326FW270712_Bh2_Contig1365_85
MLGIRAEESTGRRFRVMRWGLASPNACAPIGRWSTADVFAYLACHGLPVHPAYAMLGGGRWRRDRIRVAEIGDTHGTGSGREEWEREYYGDVLRRLECRSRIVSRNCGE
>PAPSreductase_BE326FW270712_Bh2_Contig2073_168
MLRRWADTDEHRARVRESVAVIRRVLATHRRPYVAYSGGKDSTVLAHQVLGEAPDTMVLLWDYGCHYIPRWLHEEFVANARRLGARELRVRTSEAYERLGRRAVNVLGREYLGKLVPELREEGFDLAFIGLRAEESVKRRLRTRGFTWREHGMDCCAPLRDWTAEDVWAYIASRNLPFASVYRRYVPVLGLKQARLVTFFDPEFDRFGAAELDSALMWRFKHGPGA
>PAPSreductase_BE326FW270712_Bh2_Contig2075_343
MLERITSDAGQLEDDPAARWGHLAGVSLLEVMIRQVFPGRIAVVSSFGAESAVLLDMVARVEPSTPVIFVDTDALFDETVAYRDRLLRRFGLTDLRIARPNLAELAAAEELWRDHPDRCCELRKVVPFQRATRGFAALIDGRKSYHGDARSRLPVISTAADGVVKVSPLAGMSEAEIERLFEERRLPRHPLVAQGYRSIGCWPCTRPVQPGEGARAGRWPGRAKSECGIHLRPADATRQAG
>PAPSreductase_BE326FW270712_Bh2_Contig2246_372
MAVRNEIALLHSKSKIFAIRVEQARQIIKNALQKIKSPYVAFSGGKDSTVVYSLVREYISDISAIWSDDEWFLPETFEYIQRLQQSGLNVQQIRTNAIHTEWFRVKGDWDGIPDYARCHNFDGVFLGLRQEESAIRRVHLRTLGSLFYAKKDGFWHCNPIHNWTWQDVWAYILSKGIDYNKAYDKLEEMGIDPKHQRIGPFAVERVLGHGQIVILKRGWIDLYNQFAAEHPEVKIYT
>PAPSreductase_BE326FW270712_Bh2_Contig2483_340
MTLLNLQLKREPNMSDQLTIEQLAKEYENRSPLKILEYALGNYGNIAISFSGAEDVVLIDMAKKIKPDFRVFTLDTGRLHLETYQFIEEVRNTYNINIEVFFANRDATEKLAREKGLFSFYRDGHKECCDARKVDPLKRALNTVDAWITGQRKDQSPGTRTDVPVIQKDPTFGTGNLVKFNPIANWTSRQVWDYIRENNVPYNKLHERGYISIGCEPCTRPVLPGQHEREGRWWWEDVTKKECGLHAGNVKR
>PAPSreductase_BE326FW270712_Bh2_Contig2516_32
MSTLSARRIEALRAAYGHLDGRDLLSVMIGREFAGNIAVLSSFGAEAAVLLDLVAQVEPATPVIFIDTDALFDETVAYRDKLVRRLGLADIRIVRPLPADLAAADELWRTDPDRCCHLRKVLPLRRAAAGCAALIDGRKGFHGGKRDGLATISEGEGGLIKISPLAGWSEERIEAALVERQLPRHPLVAQGFRSIGCWPCTRATAPGEPARAGRWAGTGKSECGIHTFLGEGI
>PAPSreductase_BE326FW270712_Bh2_Contig2616_106
MPQRIPPRKSTMTSEKPVRHILSLSGGKDSAALAIYLRDRVPEMEYIFSDTRKELPETYEYLQRISNYLGKEVTHLNADVGFDHWYEMYGGMIPSNHRRWCTRALKLKPFEQHCGDDEVVNYVGLRADEDRSGYISHKPNIKAVYPFREDGLVLRDIEEILRTSGVGMPPYTRWGRTRSGCYFCFYQQKIEWVRLKETHPDLYEMAKAYEKPYEKTGNFFTWSQGESLAELERPDRMEAIKREHVIRIERKALRRENVTLMEVFAQADSAEVPEEDDDLGCLVCQL
>PAPSreductase_BE326FW270712_Bh2_Contig2707_21
MHGVMGVAPSERIKLILDNFEKPIITSSFGSFSAVTLDLVYSLSKVPVIFIDRGDLTQETHEHKAKLIKKLSLNLLTYSPRAEESKVQVLERAISELSPDVWISGVMAHETRERANFNFFMKREDGVIKAHPILDWSQREAYQYLKSKSLPFNQNYNDPDKPKNGECGIHLSQLTSEQLRSLNSSKL
>PAPSreductase_BE326FW270712_Bh2_Contig2847_47
MIGEILIRRKVNSIECLYRVDKTGKFLFDLMKDIKRFELDESYIFWCRKCNILLLDEQCGICHEKGPSIELTLPGDIRFSSRHEQNIINDLMSGSFGANPLAGKPVLLNKIPGEDKTDEIIVDGIRFGILRFDMKELDFRLDMMIEGALALIGSGIHKKLVRISSHGRHLSGKAIDGSEILECSDDIKSGDTVLVTGKNLGGFGISYRDSSELKNPGKSLRIKKIDSKKIAFLSKNPSRDDIVRANAPYMKRLVRDAVNTIRGIANQREFRDSPVYVSFSGGKDSLTTLDLTRSALRGQIKVFFANTGIEFPETVGFVRRFCRENNIDLTEVEAKEAFFENLPSFGPPAKDFRWCCKVCKLAPINTVIEECTRGGRKCITIDGKRKYESFIRSRIAPKEENPFIPGQVSVFPIRNWRAIEVWLYLYYRGLEYNPLYDLGFERVGCWLCPAELSAEYHRFGELHPELFKRWNDYLLEWAGEHGLSDAFIEHGFWRWKTLPPKMKRLAEELNIDTTLKSKKEEFGISVTGGVSPCKTGGYTIEGRLTGLMPDEVLNIASILGESIFSEDLGLLLIRTDNSNIKVFSSGHISVNAKSKEDALLLFENTAKQSIRVKKCTKCGVCLKVCPAGAVSIEPQLRIKKECIRCGKCTESCVVVKYSDHTSPSFDTELLFIP
>PAPSreductase_BE326FW270712_Bh2_Contig3044_186
MTHYLGELLLYWCPSCNLPVLGRTCACTASTGKIEITPPGDIRPAFKYDIDLINRTTEKQFGIKLIPEGKLVVLNKAPYEDRMDEVVFDGAIMGSLRFELEKMGWVFIPRLEGARLLTGGMKWVVVDEGAVDFIIKGASVLAPGVNDADISIIEGDEVIVLTPHKEVIATGRARMSAERMLTHEKGIAVKTRWNGKPVPVEHQPGEKSWDDAVAANMHILKKFEGKAHSFIKNVIKTSNRPVSVSYSGGKDSLATLLLVHDAVAQFDILFADTGLEFQETIDNVKQTAEELSLPLVSHSSGDSFWQSIDNFGPPTVEARWCCKVCKLGAIAQLIENNYEDGCLTFIGQRKYESEIRANSEHIWRNPWVGNQIGATPIQNWTALHVWLYLFWKKAKYNPLYEEGFDRIGCWLCPSASMADFSRLAEVHHELSEKLERYLREYAARNGLPDEWVTYGFWRWQVLPKSIRSIAEKMGIDIIPKPEKKPVHFTMTVGYRPCKAGGITAEGSFGTSLNLPEVSETGLLRVIGITNSIDGVILTQRGEENVHVYASGTVVARGRDEKNTRQLIELAEKTIWRILSCTGCGVCVGQCKERAISINGTARINERCTHCGKCIRACPVVKFGSFI
>PAPSreductase_BE326FW270712_Bh2_Contig3242_52
MALQQALLPLALPPLDIPRGCPVPPTWPPPAGWWEAIVVAFSGGIDSQAMLLDAVRTYPKDRILAVFNDTGDDHDGGNRLVDWAGTLAFVRQECEALGLPLVVTSGPADLLEYTEHRGMWADSKNRYCTSDLKRSPTDKVLRNLIIDLAEYRQRWSSPAVRLCTDRTKTRPTDRALRHLDAKRILLLTGELAEESPARAKKPEWQLRAGALAPTKGRLVVWHRPQLHWSKEDEILFIWSQGRDIAPTYYAGWDRLSCRFCFFLTFERQVLSFVGYPETAAQFTDTEERIGHRVSLNYKFDGHSGYRAIWEFTYGPWCGIPAVAPAPLPRALTVVERLRGQARAILDGLAQGERRQFKRCGGCA
>PAPSreductase_BE326FW270712_Bh2_Contig5205_20
MNIVSFSGGKDSTAMLLMMLEKGIPVDRVICIDTTKEFPQMYQHIKKVQAMIEPLKIEIVKIDFDYWFGKHVKTRGKRKGEKGYGFPDFRNRWCTALKRQCFHSTLASMLYTPHKRGGVNRIPDNVVEFHGIAFDEKERTLNNKGRNIRYPLVEWGITEKQALEYCYSKGFDWDGLYKKFHRVSCWCCPLSRIGELRVLYNDFPNLWKELHEMEKKSFRKFRSDYSVAELTRKFANENL
>PAPSreductase_BE326FW270712_Bh2_Contig5375_512
MEGWQRERYLLHSHSQRYRRRLEESQNIIKEILTIVERPYVAFSCGKDSSVLADLALTERSDIPLRMLVSGETRLIHNIDDVMDYFKAKGAIIEELLIDRVFSDEWREANWTEQRKAGKHDIATLNHGDWDSFFLGLRAEESPPRKKSLYIHQTKGLPSFCYRYKATGDMIRICPLTKWTTEDIGAYLVSHDIPLLRTYIHQGLQARTTARLTGDAVRNYALSDIKRHDPQAWNKLVQRFPELRSFV
>PAPSreductase_BE326FW270712_Bh2_Contig6128_272
MRLWRRRAWPWRARGTEEVAERHVLGISGGKDSAALAVYMRQTCPDLDIEYFFTDTGKELPEVYDFLGRLEGFLGKPIARLNPDRDFDFWLREYNHFLPSPQTRWCTRQLKLLPFERWVKPMLAAGDVVTSYVAIRADEDYREGYTSKHSNLKVRLPFRENGVDKPGVSEILMASGVGWPEYYEWRSRSGCTFCFFQQKIEWVRLRERHPEEFEEAKAYEKDALEHGSPFTWTKGEPLASLENPERIGQIVRDYEERKAREERRRPVNPLRPGLPPDLDDLYGCDEGNGACVVCHK
>PAPSreductase_BE326FW270712_Bh2_Contig8688_215
MRTVPLERRVSGFGARTMDYVISASYGNDSMAMIRWAFERGLKNVVVAYCDTGWATPGWELKVGAGETAAKAMGFDTVRLKSMGMAELVRMKDGFPGNGKQQFCTGFLKGLPFLQWLDEADPERKAIVMVGKRREESEARKDTPEFVYDSEYHGGRTLWHPLYLHTEAERDALLQRAGVEKLPHRSKECSPCVNANRADFLRLTPGEVERVNDLEVEIGRPMFRAKRFGALGIHGVMVWAKEGRDRGDFEEEEAACYGLFGCGT
>PAPSreductase_BE326FW270712_Bh2_Contig897_142
MVRDAARGATVYCPRAARAQLRAGARGADPNERRRALRSGATQRRALAGAEAEAAPLHRLPRYAGEAAARHRAVRVRSMREALLRSRCTDADWLVWQDRAQADPIWAQTRAHAQRVQAASLALQRFCDGERGYIGVSWGKDSCAVLLMALRLGIDWPLVHVDLDPVRNPDCAVTRDAWLALYPELRNRYHEITIRCVPKPSTGRYDTNRAYAEGFAECAQRFGRRRVSGVRAEESGARERTVQRNGLGNRDSNTARPLGRWGSEDVFAFLADHPLAPAYPCSLGGIYERGRVRLNNLWGLYGEGHGRREWERRYYPDDIRRIERQHACDSG
>PAPSreductase_BE326FW270712_Bh2_Contig9239_132
MRRGSSGEQCECCFPLSHHKRINWSCRNCTGCLLMLEQFAKDRAPAHCGTECGGCCKIGGTDRAVLMTRSEAQKVADSRGLKLANPGPYRKSVRAAGCPFHVDNACSIYEDRPASCKAYVCNGGDPFEQHPEFLPFFAPIFAAVEDDVADVRDWFPEGVDRAIDRHERIALQFSGGKDSIATLEVMRPYWDRLTVYWLNTGDPFPEVLEVIGKVRAMVPRFVEIDGKRDEVVSRYGLPSDVVPYSSAEVTHAMKVAETMPLQDRFSCCSRVVMQPMHKRMLEDGITLIIRGQRVAETYKGTLRSGDICDGIEFLYPIEDMSQAQVFEYISNAGWEIPRYYTEGMPHSGDCLVCTAWVGDGRGAYLKKYHPLRYQEYRVKLAEVASAVYGAASNLMNELAVCGIEIKD
>PAPSreductase_BE326FW270712_Bh2_Contig9350_450
MDKERLFNWSLEQKEAESIRITRETLERFGTDRVATTFTGGKDSLVLLHLIKQACGGRVPVRVLKIDTSVDFKEIYAFVDRISREWNLDLHVVRNDEALKTIKTAEDHVQCCYQLKAVPLLNFVREHSLEAVFAAIRWDEQDARKDEEYISQRQNPDHLRMQPILHFREIDIWSYIRKYELPFCELYRRGYRSLDCEPCTGRGGASERGARSRDKEAAMQRLREMGYF
>PAPSreductase_BE326FW270712_Bh2_Contig9672_18
MSERLNWLSYGGGVNSTALAVLLVQGRFPELLPFGAVFADTKTEKPQTYQYIDEHFRPWLAARGIEFVVVSAAEGVLERWERLRVTGSRIIRACSTESKIKPIERFTAGRGGLQIIGIDAGEAHRARPRPGKVYPLVDADIDRDDCLRIIRDAGLPDPGKSGCWCCPFMRVQEVVHLAKADPCSFARIKRLEEVATATHGPQPDGSPRTQWGDRPAAEYERAARQGDLLLPDRAVELPCECIEAGA
>PAPSreductase_BE326FW270712_Bh2_Contig968_609
MKVNRKCDRKYWSVWGWHLKEKPMMKLKNHGIDAVLTGIRAMEAHIRMLRIGWSGQFYYAKKYGCWKYHPIVFWTTSQLNSYIADHQIPLSDLYIKKGVARSGCWPCTAFKGWQEQLAHVNPRLYKFLIEKIGEQGALNHFYKTRVQIPCGGRAEDAGS
>PAPSreductase_DR5IPCFW280711_Contig84922_171
MRGFIITTRFKPKETISFMNEEVARYPELKVFKNDIEIEDKLYEKDPDKCCHLLKVESTRWAVEKMNVQCWITGLRCTEGRTRTDFK
>PAPSreductase_DR5IPCFW280711_Contig84922_178
MIKLNPIFIWKEKEVWQYLALNGVKVNPLYAQGYRSLGFLPCTRITNEEDERAGRWSGTSKCGGECGIHTKPLKITESCICPEYGKE
>PAPSreductase_DR5IPCFW280711_Contig12432_660
MSLLENRDDIKILVETLNFKEKVDRSHALIKEAYEKYGDGLVVANSLGKDSLAVWDLAKRVSPKIRGFIVTTRFQHKETVEFMHQIIERYPELKVYKNDVEIPEGLYRTDPDRCCGLLKVEPTSRAIKEMGVTCWVTGLRCTEGRTRSDYREVEERDPGLLKLNPILIWKEREVWQYLALYSVQVNPIYKEGYRSLDCFTCTQITSDENERSGRWVGTSKCGGECGIHTKPLITTEGEGI
>PAPSreductase_DR5IPCFW280711_Contig13304_16
MIKLNPIFIWKEKEVWQYLALNGVKVNPLYAQGYRSLGFLPCTRITNEEDERAGRWSGTSKCGGECGIHTKPLKITESCICPEYGKE
>PAPSreductase_DR5IPCFW280711_Contig13304_9
MRGFIITTRFKPKETISFMNEEVARYPELKVFKNDIEIEDKLYEKDPDKCCHLLKVESTRWAVEKMNVQCWITGLRCTEGRTRTDFK
>PAPSreductase_DR5IPCFW280711_Contig15320_1042
MALNRVISEKRKRQCAKLVEISKSIVRQAFDQFKPEELGITWTGGKDSGLTLWVIRQVCLEKNLPLPKTMIIGEGDEFEEIEDFVDRIKKEWNVPLEVCRNEDVLKAANHTLNAMVKVKDLNERNRVELQRIGFDGEEFPFEAESYVGNHLMKTVVFNEFLERNGIQRIFQGLRWDEHPARFDDDYFEHKESGYLSPVHTRIRPILHFTEKDLWDTYAAFKIPYCELYERGYRSLGAKTTSLISVDGVPAWEQDLENTEERAGRRQDKEKAMERMRQLGYM
>PAPSreductase_DR5IPCFW280711_Contig16413_55
MSLLDNKDDLKELVESLNFKEKVNRSLALIEEAYKKYGEWLVMANSLGKDSVAVWGLAKRVSPKIRGFVITTRFKPKETVKFMLQTVAWYPEIKVYKSDVEIPDKLYETDPDRCCGN
>PAPSreductase_DR5IPCFW280711_Contig19719_220
MGLLFINKSPTGSVQPQPYVRKPKSVIHNLDGFIMDAIVQYNKTTIEKLISKARANIRKILHGFNAPAVACSFGIDSILALYFTREVIPNIPVLFVDSGSEYPDIYDYIKKIVPEWNLNLHKIPPKHSFAWIVKRHGFPLYSRGNPFKYDRKFLPAHYCCLYLKKRPLEQYIRRNKFDLIIDGLRAEESLIRRYTIKKYGILHFHKGNRSHRYHPLAFWTRQNEMDAIKILNIPVSKLYNKTIEGGITRSGCWCCTIGWKYKRNQFLLKYYPKLWKILMLRLGFAKFLLSRKLGTKVSDAVAKRTVANRPCAFDLP
>PAPSreductase_DR5IPCFW280711_Contig2010_20
MNRSLALIEEAYKKYGKGLVVANSPGKDSVAVWDLAKRVSPKIRGFVITTRFKPKETLEFMRQTVARYPEKKVYKSDVEIPDKLYETDPDRCCDN
>PAPSreductase_DR5IPCFW280711_Contig24440_71
MANSNVNNKWWQPIKESFEGINLKGLKVICPQCGEHGLVITRWIKGPVLKPIYILHIKWRKVRKVCGLREEQSKDIRGKVSILKSDIKRLLDSRKSFILFSGGNDSLATLSYLKDITKGVKSDLTAIYVDTTAGLPENAKYVKEVCKYLGINLKIVGPKVDYFTLAKKWGIPSFKYRWCCRELKIKPIEEFLSTIKEPKVIFDGIRAAESNARKQYIPIWYHPSFKCLSVSPIFYWSNDQVISYVNSNGIPKTFLHSLGTSTECWCGAYKTKSDFEKLFNLDRDMFHKLVEIEEENKGRYTFIYKNGQKISLKGLAKTLTEEINNTINIGSLGGK
>PAPSreductase_DR5IPCFW280711_Contig3680_89
MPINKTISEKRKRQCAKLVELSKAVIREAFDKFGQEEIGITWTGGKDSGLTLWCIRQVCQERNIPIPKTMIIGEGDEFEEIEEFVDRIKKEWKVPLEVCRNEDVLKAVNYTLGATVKVKDLNERNQAELKRIDFKDPEFPFEAESYTGNHLMKTVVFNQWLERNKIKAVFQGLRWDEHPARFDDPYFEHKGAEYLIPEHTRIKPILHFCEKDLWDTYAAFNIPHCSLYEKGYRSLGAKTTSLISVEGVPAWEQDLENTEERAGRRQDKEKAMDRLRKLGYM
>PAPSreductase_FI88FW031012_Contig3135_54
MKNKLEEERNTMELNEREKLMALNLEEKINQSKKVIKEAIEKFGTEKLAVAWTGGKDSTTMTWLFREACRDLNIPMPKIMFIDEGYVFEEIWDIVNQLKKDWNLNVIIAKNTDVSDKAKNIGDMIKVSSLNERNRSEIVTLGFDGEEFPFEPESYVGNHLMKTVAMNTFLEENGILALATAIRWDEQTARIEETYFSPRSNPSHVRVQPILHFKERDIWNFIFAYKVPFCVLYNDGYRSLGAKGSTTKMSDIPAWEQDLENTSERAGRGQNKEEIMGKLRDLGYM
>PAPSreductase_FI88FW031012_Contig3178_2623
MAGRVGACRGYPRRREPLPGDRYRYPQVHRRARLHAGLPPAQAIRLPRRTARDGRCVVRPVVLPETRGLRQFCHARGPGYAAGAVGFRNVHCEISGVGGYRSAIVQSCSERSRMMSALKEKIATTIAVLQQTAKQYPAVVFANSLGAEDMVLTDLIAKHAPSIKLFSLDTGRLPKETYDLIAKVEKHYAIPLKVYFPDSKLTEGYVSQHGINGFYDSVESRKACCFARKVEPLRRALKGNDAWITGLRRDQAVTRGTLEVSSFDADNGLQKINPLLEWSNNDVWSYIREHDVPYNALHDQFYPSIGCAPCTRSISLGEDIRAGRWWWENPASKECGLHVQSALRSGQGPDASRVSAQGNVGSEAHDVSRSQNLREPEKVSRTSLQASRERIIEIAARPAVSQKQTA
>PAPSreductase_FI88FW031012_Contig61144_3403
MRRRKKTRTTDGLLMHNGTTDAAGNAPSPLTDAEVKWRSMLESGQIRARMAELRKRQSLPLADKISISIERIREWHQAFDGNVAVSYSGGKDSEVLLWLVRSVFPDVPAVFVNTGLEYPEIVRHVKSHENVIILRPRMPFHKVIKTYGYPLISKKVARGISVLKHPTDKNQNIWRLYNEGVNRFGQPVNGFKVANRWKFLKDAPFDMSDQCCSIMKKEPIHRFERQTGRTQFVGTMASDSKTREKTYLRHGCNAFDTSYPRSTPIGFWTDQDVLACIVENNLRISPVYGEIIRNHSGKLHTTGSRNTGCAFCSFGLHLDDAPTRFQRMHDTHPRLWDYCMNRLGMKDVFRYIRERCPDRNVIGNFNPEPVHKPKQMELFS
>PAPSreductase_FI88FW031012_Contig2301_90
MDIPPVIAAALSRGAVIALSVSAGKDSQATERVLSGMREKHNWPGPFFAIHADIGQPFDWPWTLALCERNAKTLGHPLHIVRRSDGATLLDTIRQRAVTTAGTRPPFPSAACRYCTRAAKTDPINKFLRRVGDLVINVMGLRAEESRSRAKLPQVSVRREITAERLKDLLPEDALAAWRPGKERLALDWNPILDWTLDQVWDACGTSQAALDARRQWFELGCYEMAFTGWPASPTYIFGLNRHSCAICCMSRRAEIPLAGRFKPELLQAIAELEHLSGFAWQQGYPIANIHVRHQPIPPAAYYIQPMAG
>PAPSreductase_FI88FW031012_Contig4404_38
MVKMDHLSELENTSIHILREAYANFKSLGMLWSMGKDSTVLLWLTRKAFFGHVPFPLIHIDTKYKIPEMIAYRDQLVREWRLPMIVGINETALAEKETFPDGKTDRLACCRLLKTEALTQTINGRGVRYRFNHTNGIYEREVNPEPFEGIIAGARADEEGSRSKERYFSPRDLRNEWDVGDQPPEFWNQFKTDFVPGANVRVHPLLDWTELNVWEYIQRENIPTVSLYYNHGDGKRYRSLGCYPCTSPVVSEARSVAEIIAELRSGKFSRVSERSGRAQDAEDGGGLETLRREGYM
>PAPSreductase_FI88FW031012_Contig5638_11
MRRYKMGLLEKGLRENKDDIRWLVDNLNFKEKVLRSLALIKEAYEKYGDGLVVANSLGKDSVMVWDLAKRISPKIRGFIITTRFKPKETISFMNEMVALYPELKVYKNDIEIEDRLYEKDPDKCCHLLKVEPTRWAVEKMNVQCWVTGLRCTEGRTRTDYKEVEERDKDLIKLNPILIWKEREIWQYLALNMVKVNPLYAQGYRSLGCLPCTRITNEEDERAGRWSGTSKCGGECGIHTKPLKIAESCICPEYDKKEDI
>PAPSreductase_MM51940(46)FW200712_NODE_23118
QKHTSFSQTQNSNFDEFLKKTLKANKITLNGLKEESKTFIREVYKEYKTKISSCVVSFSGGKDSLVVADLVKKSLPNEKINLFFADTTIEHPDTYNYLEHFKTKYLFEIIVTIPDVDFFEMCKKLGPPSRMMRWCCSLIKANAANKLFNKYDNKVLTFDGVRALESIRRSQYPRLIQNPKIHKQITARPILAWSTFAVWLYIFKEKLPFNQAYEKGFGRIGCSFCPYNSQYDDFLMKEFYLNNSNKNTNIFIKIWRNKYKQFANLIKKTAIDNNNEDPKKYFKFGYWKLRGPNNQRVKAIQVSQKNNYLKFNFLNKIPPYFPEYLKPISKIKYSNITTFFRSCSQSPNIISGSIGGEELLVNFEKPEHFKLIKKQIEKSLNCVGCGSCIYICPEKAISIVDGKIKIDGDECIQCLKCVNYKNCIIHYKAKKEKIFFVVENQNI
>PAPSreductase_MM51940(46)FW200712_NODE_64629
DANEEVYVTDANCKVIAVGRSRMSARQISTQRHGMTVKVRQSGRPRDARILQGGQSWEDAVDANRSVLRDHETRARRFIAKALGSHPGKPSAVAFSGGKDSLATLLLAKDVVEDLVVLFIDTGLEFPETVEYTKGIAEELDLELVTESAGDAFWQAFEHFGPPGRDFRWCCKTCKLGPTARLIRDRFPGGCITFVGQRKYESDQRRQQPRIWENPWVPGQVGVSPIKDWTAMHVWLYIISRGVRSNPLYQRGLERIGCWLCPASELWEFEFVERQHPELWRRWQDALRRWASDMGYSKAWLDHGLWRWQELPRGQL
>PAPSreductase_MM51940(46)FW200712_NODE_91934
PNLLNITPELTASVATKTRAVNALLADIAAHWSPAAFANSLGAEDMVLTDLILKAKLPIEIFSLDTGRLP
>PAPSreductase_TT107FW240811_Contig10134_2
MKVKTEAQELAQIRVARRGAAKQAPIHEPTQLIKIALERHGIEKIALSWSGGKCSTVVLHMALQLCPDIKVFHTDTGVEYPETVRYVRELAREWDINLIVYRPERNFWDIVKERGFPHMRLASSKGHTSKGKPACCIWLKEKPMVKFRHEHGVEAFITGMRAGEARVRMFIMAQRGQFYFVKKYGLSAWKYNPIAFWSTREVSAYVLKHKIPPNPLYEKRDRSGCWPCTAFVGWRDQLMRTNPKFYDFMIERLGGQRMLDHFYESQIAPCQERG
>PAPSreductase_TT107FW240811_Contig1137_6
MDSEVYRLHAKLPVFRWRVERSVEIVRQALAVPGVWALSFSGGKDSVAMLDLCIRAGWRGPLFHFWYDETPGENTELALSMAEKHGLELHLLHVPGAWDVFREVGHFFVHPETPEEKAATRRMLAGYKKAVNDYAASQGWAGQFLGLRKAESRARDITLAKKGSLYQTKGRAGRTCCPLAGWSARDVWAYIITHELPYLSRYDAADDPERERSETTWLAAESLWRYGMAARLKREKPEEFNRLTARWPEIRRYT
>PAPSreductase_TT107FW240811_Contig1341_3
MQAGGRGFESRRGPPSCCGRQHNLEHGVAVSVHIPNSCRSAKDATTTWREFGPPSRIHRWCCSVHKSVPTLLLLRQLVGKPSVRALVYDGVRKEESQTRFGYLPVSEGAKHVTQTNVSPLLEWSASEIFVYLLSRGILFNRAYRYGFVRVGCAVCPFSSRWTNHLSWAAFRVDVDKFIGILLDYGRSKGLANRDLQSFIGHRLWAGRAGGRDIVGGGTKVLESVDHGTVALLLREPRENWLEWSKALGTVVKAGPDRGYITTGKDIHAFEVIRYEHGVGVAVQGVNGLDRVFMMRLRATANKAAYCVHCRSCEVECPTGALRIQDRVTIDETKCVSCGNCLSVVEKGCLVAKSLGVSEGGGHVKGLNRYQQFGMRKVWLDSYLADPDNWWHKNELGNRQFEAMRVWLREAEIVRCNEITLLGARLRAIGTQNPLTWAVIWTNLVRNSVLVRWYVEHVPWGTSHTRHSLVEAMGDTLARRSRENAVDALVDLLKGTPLGAELGLGEIYLKGRQVAVICKRGWERVHPLAVLYVLYRYAERQQRYDLSVRELCDEPTESPYALFGIGNEQLIPLLRGLSSRWGSWITVELVRDLDNIFLDKNRRSEEVLDLA
>PAPSreductase_TT107FW240811_Contig1375_7
MAERRIPEIVIEPPLPGRAISLYARARAEYPALVEATVQRLREAAADHPGRIVQATSLGAEDMVLTDLIARHGIAIDVAMIDTGRLHPETLALRARAEAHWGIRIAVFGPEPAKVADFERQHGPWPMYDSVALRHTCCGLRKVEPLQRLLAGRSAWVTGLRRAQSAHRADVPLRAPDEAGRVKYNPLADWQWADVWHHIATHGVPYNPLHDAFMPSIGCAPCTRPIAVGEDFRAGRWWWEDDTRRECGLHVPTANTPSRSTSLSPIQP
>PAPSreductase_TT107FW240811_Contig155_32
MDKVTSAKALIRDALAEGQRPCFTCSFQAEDVVVLHLLLEEKPDIPVLFLDTGYHFPEVYAYRDTLKEKLGFQLINLSPSLSREEQERLYGKLYETDPTRCCQIRKVDPLFRALEDYDTWFTGLRREQSPTRVHLKPREEAILESGHRLIKVNPLYDWTLKEVFLYLAVADLPHLPLYDQGYLSIGCAPCTAKPLDPKDPRSGRWAGKGKLECGIHLHPKEE
>PAPSreductase_TT107FW240811_Contig1596_3
MYNYEWDAQTGGFILNTKMAGVTKELRPVFFEELDLLGFSKYWKYPKTDNPLLWAETRRYIYKGRLVAEAAGGGLFTAPELKIYEDGLELEPVDVDGMVVKNRDLMSGVVQNTLEIIYNTFKRYKERKYDIFYVAFSGGKDSLVLLDLVQRALPHNEFKVVFADTTMEVSDTYKAVEEAKKCWPTLEFHTARSDYDAKESWELFGPPSIKQRWCCSVHKSAPSLLLLRKLIGKDNLKALVFDGVRAEESDARAAYSLVSDGTKHVIQSNCSPLRDWNSSELFLYILENDLLMNKMYRQGSIRVGCMMCPMSSKWQQFILNTVYKSDVTPFLNIIDKNAKIKISSQKERKNYLENRGWKSRVGGRDLKIGGNRIVEQYENNILTLYVNEIHCNWRDWIKPLGDLIESNRNNYVLIYRDQYYQFSVNETNRRIIVSLHIGSKTKESIRFVYLFKNVFYKVAYCIGCKVCMVECPVGALSTDNNGVTVKNSCKHCESCLDMPKGCLVAKSLYITERGAKMNSKGINRYQTFGFRKEWLMYFYEMADRFWESRGKGRLGPYMFDGFKVWLKEAEITENNSLTQFGREIERLGVNDIRVWAIILNNLTYNSTIMRWYIQNADFGIRYEIEEIVTMLGEDYSISTKQNAIKSLKETFKTSPIGLELGVGNYELKGKNIISLTRTGWQNPDSLVILYSLYKFAEKSEGYYSFTFTELVNDNPERVGISPAQIFGIDKELLKRIIQGLAFDYPDFITVAFNKDLDNINLNKNKTSLDVVKLF
>PAPSreductase_TT107FW240811_Contig20_57
MWCKNCNRETEDERCELCGSVTEQDIPYEVFWCDECKVPIIKAANSIDKNICTLCNGNTTYLCADLRPVFPEERLLLEIIGAKPFAYHDKAIWASNNRYYIDGKVKLITTSFYKKNSPKVIRELLDQYSVQNDYLYFNQSIERFIKANQDRLNYLKDEAFAFIQSAAEKYPHESIVLSFSGGKDSTVTADLAARALSDPSLVHIFGDTTLEFPLTMEYAQRFRKNNPKAIFKVAKNKEQNFYKVCEDIGPPARMLRWCCSMFKTGPITRVLNSMYRDRDILTFYGIRKCESVSRSKYNRIEDNAEAVKIQKQKVASPIFYWKDIDIWLYILGEQIDFNDAYRLGYDRVGCWCCPNNNERAQFLSQIYMPEQAERWRNFLVDFAKRIGKPDAEVYVDTGKWKARQGGNGVVAAEDVKIKFTNCTAEENAKIYKLNKPVDDSFIQLFNPFGRIAPELGRKLINETIVIDIKTNVPILSIQPFSQDGYDFAVKVKTLNVAKHDDLQRMVGYQVRKFNACRKCLKCESLCKFGAISVYGDTYLINEQKCKRCKMCVTAKYLDGGCLMDKYLKTKD
>PAPSreductase_TT107FW240811_Contig2164_3
MVSDADSGIYWCPKCNIPLLEEYCGECCSHGKYCANDLKPVFPKEKEIFENFLSLELPDNLFRNKNRIILDGTVLFRFKIDFHQFKLFPIESLDVIKLRLANHTPESKKNFQKKFERSNKKVLKEKEKDSIKFIKETSESYQKLFKTVSFAGGKDSSVVAILTKKALGSIPLFFSDTTLEYPETYKFVEDFAEKYGFELVRDKNGKFYRAPQDFFKLCEELGPPSIRYRWCCTVFKAQPVNMFYKTIDGDVLTFDGTRKNESRTRENYEQVSFVKKICHQTAAYPILDWREADVWFYILTNKIDYNPLYELGHTRVGCTYCPNASPTNCFFRKLTHPELWGKFERVLEKYAERYGKDRSWIDGNQWRLRLPKKDRITVVSPYKPCASDPHLIYDFKFPVDRYLIEHFKPFGDVVVKEIASLEHFKIESGNPFKMSGIIGGSKLMVFFDSESFPEAKKLFEKQLTRALNCVGCGGCIGACPLGAISISNGQFRIDSHKCTYCKKCMKSVCMALNFRTERKVIKN
>PAPSreductase_TT107FW240811_Contig24_41
MYKIIWDIQTRGILLVESSEDAIIPPRPVFYEELDLLGFDKFWEYPRIENPLLWAIGRRYYYEGKIVAEAKGGGIFKPPIIDITENGKNLYIEPIDIKLMIEKNAEKIKVIENEAIDFIADTHKKYKKRIDQFVVSFSGGKDSQVVLDLVSRTIPPDDFIVVFTDTTMELPTTYKTYEQTKKYYQNIYPSLKFYIAKNEQPAHKLWELFGPPSRIIRWCCSVYKTSPVVRLIRNLNSDRKKIKILVFEGVRADESSMRSFHNRTADASKHMTVINSRPIIYWSIPEVFAYIYYVSQTNEKFKKILNIAYKYGLNRVGCSICPFGSDWSEYIIHKKFPNTAKKFSKIIKNFANEILEDKHKINDYYNLGHWKKRAGGRIIFTNFKINFLSNSSKITAKINNHTRLINNLKWFNLFENTINYLDNGKYSGKIKIDEKILDGSINFNKDDVLIEFDKQDSKTSSIIRKILNKISYCISCGVCEAECPTGALKVFPSIYVERSLCIKCYNCLNLNSFGCILAKSLNFGEKGGISMKGSGIDRYSTFGFRKEWLKSFFENMDVWMKNNILGPKQIKAFLVWLKESEIIEKQSKDHLYPSDLGKLLQQTYFKDENLAWQIIWTNLYYNSNIIHWYLNSFEWGITLSKDILFEKMKEDYPNLSDTTIRNPLSALIETFNKNDYFGEKLKFGLIEKKGKNLYIKKIGSDDINPLAILYTIYRYAIHRNKYRFTLSELCEKDNRGTPYKIFGISQSKLSEILLWLHENKKELIRFEYKADLDNINLSDSIKDYAMLLKNYNFKNE
>PAPSreductase_TT107FW240811_Contig279_7
MATIHLISNLTGDEGAVYDVSWDIETGGILLKDEAAESIPGAVRPVFHEELDLLGLQNYWKYEPHMVPLLWAVGRRYYYRGQFVAEAIGGSFFERPRMHVQAEGLALEPVDLSGMLERNDSILRDMVHATLDCIKAVHERYRDRVDTVAVAFSGGKDSLVLLDLVQRVLPPDEFVVVFNDTTMELSATYEAVEAAKKRWGKLRFFTARAPRPARETWQEFGPPSRLHRWCCTVHKSAPTLRLLREMCGRPAVRALIYDGNRREESPARAAYPAVSEGKKHPGQINVSPLLNWGLTEVHLYLMCRDLLLNRAYRWGVVRVGCAVCPFASQWSNFVCGFCFREDALIFLELLESYARKKGISSEVGRRRFIAERSWASRAGGREMAARARVFLEEQDGQVVFLLRRPREDWLEWAKALGSVELEAPGRGVITNSFGSFPFRLRDYEKGLAVTITRVAGTDPIFKSRLRAVANKAAYCVGCRSCEVECPTGALRVDKKVAINAVRCSHCGRCLSFVEKSCLAAKSLSVTGSGDRVKGLNRYQEFGMRKQWLAEYLRNPQSWWVENTLGNRQLEAMRVWLREAELAENQSLGLTPLGDRLQQLGADHLLTWAVVWTNLAHNSALVNWYVQEVGWGIRWTKRGLVSLMSEDLSQRTRENAVDALVGLLTHTPLGEQLGLGCAERKGRVIQAVTKHGWADPHPVALLYALYRLAEKLTRYNFTLSELFEEKIESPFLLFGVGRELLTRYLQGLSVNRPDWIRVEAVRDLDNVYLEEGRRAFEVLDLVLART
>PAPSreductase_TT107FW240811_Contig3062_3
MQTAYNAAQTAFDEFFENPGVFIADTRAPGNSLEESLERSISQLKLAVQKGTTHWVVTYSGGKDSTLLTVLACEIIRRNLPWKPKSIDIVYSDTLQEIPAMHNTALNFLSYIDLISREQGLPIHTHITHPEWHQTFWFLILGKGYPVPHRRFWWCTERLKINPVKKILKSLTEQDNTAVLTGVRFGESDRRDGKMKKAASCVGEGECGQVLEYQGAFAPIAHWKTCHVWDFLALCAPVWGWPTDDVVNLYGDAPVRFGCWTCTLVEKDRALETVIMKKGNGYLQGLARFRQRLLDVSADRSMRVIRPNGVPGKLKIGVRRMLLDELLSLQEEVGLQLIHSEEIKVIQEHWTKDEKGDSY
>PAPSreductase_TT107FW240811_Contig308_5
MDKERLFNWSLEQKEAESIRITRETLERFGTDRVATTFTGGKDSLVLLHLIKQACGGRVPVRVLKIDTSVDFKEIYAFVDRISREWNLDLHVVRNDEALKTIKTAEDHVQCCYQLKAVPLLNFVREHSLEAVFAAIRWDEQDARKDEEYISQRQNPDHLRMQPILHFREIDIWSYIRKYELPFCELYRRGYRSLDCEPCTGRGGASERGARSRDKEAAMQRLREMGYF
>PAPSreductase_TT107FW240811_Contig345_14
MAYDQIEGSAAGLAARLDAELREAHPLTVLRAAHERFGARLALVSSFGAESAVLLHLASQVSPGIPILFLDTGMLFGQTLDYRRTLAARLGLSDVRDLRPAFADLAIQDPKADLWRTSVDDCCHIRKVLPLDRALAGFDGWITGRKRFHGGDRLSLPVVEVADGKVKFNPLANWTKVELDAYATEHDLPAHPLVAQGYASIGCWPCTQPSDDGRAGRWAGQEKTECGIHVARAPGVAPNVGGDI
>PAPSreductase_TT107FW240811_Contig357_11
MYDVDWDPETGGILLNETRGGGVPGAVRPVFFEELDLLGFQGYWFYPQAEQPLLWASGRQYFHRGELVAVVSGGGFYEAPRLEVRRERLTLTPVAVDDMLEKNRRLLDGMTHTALEFIQEKHAEYRRKVDIAAVAFSGGKDSLVLLDLVQRVLAPDDYVVVFGDTSMELAATHEAVRAARERWPNLAFHTARAPKPAPVTWQEFGPPSRLHRWCCTVHKSAPTLRLLRTLCVKPFIRALIYSGVRWDESQARAGYLPVSEGAKHITQINASPLLAWNVGAVFLYLFDRGLFVNRAYRYGLARVGCAVCPFASQWANLICRLAFREDVAVFLELLEDYASGKGIRGAAERRRFINDRHWGSRAGGRELNATPRVLSENGGDTVTFLIRHPRENWLEWARTLGELVRDGPDGGMISNGLVSYPFHIKRQAHGLEIVVANCDRADAVFLGRLRAVANKSAFCVHCRGCEVECPSGALRIRDVVQVDAERCVHCGRCLSFTRKGCLAAKSLVVSKGGGHLTGLDRYKQFGLRKEWLDSYFRNPDGWWLAHDLGNRQFEAMRVWLREAELTTEQKLTSAGTVLQKLGVNDPLAWALIWTNLARNSALVGWYVQHVGWGGSWTKKGLMALMGDSLSQRTRENAVDTLVELLGKTPLGEDLRLGQMEMKGRQVISVTKGVWADPHPLAILYALYRLSERLGRYNLTVSELFEPLPEGPHALFGITRDLMARYLQGLAMRWPEWIAVELVRDLDNVYLKKQYHSTEVLKLVCSE
>PAPSreductase_TT107FW240811_Contig37510_1
MICRGTKHIEPEIEQKSAGKYTIARSSRRSTQTRKSFSPVRKSRFGTRLSTSGSTSEARGEQEAEENRSSVLERKGSAFWSYAPILDWTDGEVAEYTERNRLPKPPWYELGVKETCQ
>PAPSreductase_TT107FW240811_Contig4237_9
PRTLEFVQNCGNRWGVPVRWLEYSDTGLGFREVDFYTASRHGEPFDALIDRKKYLPNAVTRFCTAELKIKPINAWLMHQGWSDFDMLVGIRADEPARIAKMPHLHKPLAMTAGL
>PAPSreductase_TT107FW240811_Contig4407_1
TTRWCSAYTKIDVLARVMTTESRFQSGKTLVVTGERAEESASRARYSMFEPDRTDNRDGQRVKRHVDRWRPVHRWAERQVWEIFERHRVRAHPAYYCGFGRCSCRSCIFGSPDQWATIAKYYPAAFERIAQYEEQFGITIHRRDSVRIRAAQGTPYEADECYFEIAGRTDYTELILIDGQWELPAGAFGEATGPI
>PAPSreductase_TT107FW240811_Contig48592_1
ILEWGTSEVYLHLLKNNILFNDAYRLGLFRIGCKVCPMSSSWWDGIANDAYKIELENLLLKVEDYAKNTKAEKEQKRYIENGGWKGRMGGRGLAAGGNRVSEVIDGDNIVFQFSQ
>PAPSreductase_TT107FW240811_Contig49512_1
PTSIDRYSTFGLRRVWLEQYFRQPGEWWRSGKIGTKQYDAMRRWLQEAELLNGYQLTSLGERVRDIGLDADLVWFVIWTNLCRNSPISAWYVRNVEWGGTLSKKQFVEALGSGI
>PAPSreductase_TT107FW240811_Contig4973_5
TNKRKIIAEITGTTRTESIYRRSLTPFKLPRKNPGILRVNPIYDWNEWEVWEYIRENDLPYNPLYDRGYRRIGCWCCPLNGPTHYRRLAKTHPKLFKFLSCFLPQHPFLNGGREIGTNTKTKESAFTLEAREKE
>PAPSreductase_TT107FW240811_Contig5079_3
MSEFQEAALSEVPVSAIGRPVLWTRPVYTGTAEALAAKEAALFERLAEIAARHGVAKFATSLAAEDMVVTDAILRSPQAVRAHLPIFTLQTGRLHAETLAMLERIREHYGYVIEQYAPDARAVEAYVRDHGLNAFYDSIELRKACCNIRKVVPLNRALKDADAWLTGQRREQAVTRADLPFAEDDDARGIAKYNPLFDWSEPEVWAYLEQHNVPTNALHDKGYPSIGCEPCTRAVRAGEDVRAGRWWWESRDSKECGLHATNLSQKS
>PAPSreductase_TT107FW240811_Contig5252_2
MDKERLYNWTLEQKETESIRIIRETLDRFGIDKVATTFTGGKDSLTLLHLIKQACGGRVPVRVIQIDTSVKFKEILDFVARIAKEWDLDLHVVRNNEALKTIKIAEDHVDCCYQLKTIPLQNAIRDFGLSALFTAVRWDEQEARKDEEYFSERQNPDHLRVQPILHFREIDIWSYIRKYDLPFCELYRRGYRSLGCEPCTVRGGAGGPERAGRAQDKEKAMQRLREMGYF
>PAPSreductase_TT107FW240811_Contig54671_1
TVHKTAPNLLLMREMTGKPGARILVYEGVRAEESPLRASYAPVSEGGKHDNQTNVRPIRNWSAAEIYSYILDRGLLLNSGYRYGLTRIGCCVCPFGSASGEAISG
>PAPSreductase_TT107FW240811_Contig57145_1
EKYKELNSYVSFYEYIQRFVKANQDRLNMLKSEAHSFIRQESENYPDELLVISFSGGKDSTVVADLVVRALGNPSIVHIFGDTTLEFPLTLEYVQRYKEDH
>PAPSreductase_TT107FW240811_Contig8343_2
MYGWCEKCHAVVLDGKCSEHGKTRPISFIGAVDVHPLPEFERRFLNRRMKNLQLKNGIFLVYGDRMFHRRIVALDKPLVEVKLRKDGTHIRPLARGKVEGIETRPLIQANSERINRLSEVTKQFAKWELDESETGNAVISFSGGKDSTVLAHLLDEFKLRKVFIDTTIEFPETYAFVKGLKEKGWDIDITRAKKNFFNLCEREGYPKFKNRWCCKTQKFEPFANYVTGHFDGEKVLVFSAERRWEAINRLEQPMKKPHKHILNQETCQYFLDWLSLDVWIYTWMNKLPVNEVYKYYDRGGCWPCPFGLQYRLHMLKYAHPKLYKVLQNLRTASAQTVGGNYKPCGSEFTVSEHIKRAREMVRKLNKHKSLNQEPTLNDKGIT
>PAPSreductase_TT107FW240811_Contig8370_1
GKDSIPLLHLTLQIKPDVDVFHWDHGPWLMPRVVEGEILKIMVQLGVKRGHLFVRRSREGLKEDVRTHPGPFYQAMKWAVPLLCRQKGWKAVLLGSRNEEGIARRIRLRKRRWHWGAWVEAPLKNWSWKDSWAYIVANHLPYPSLYDKYAEMVGYHQVRLVTFFDYEFERFGSIFMDGLLLPQYRHR
>PAPSreductase_TT109FW060312_Bh2_Contig28879_14806
MQYLKCGGLSLSYLVQSLMEVFMSNNEQPARHIVSLSGGKDSTALAIYLRDRIPNLEYVFCDTGEELRETYSYLDRLEVFLGKEIKRLKARQSFDDMLKARGGFLPSGQVRWCTEYLKIKPFEEYIGDSICHNYIGIRADETYRKGYISTKPNIIAHYPFIEEGIRKEDVIRILEESGLGLPEYYQWRSRSGCYFCFFQQKIEWLGLLEHHPDLYEKAESYEKENPETGERYTWSQKESLKELRSPERRKAILEEYERRKDHPLKSRGNLTLANIFTPEESEDESCLICHL
>PAPSreductase_TT109FW060312_Bh2_Contig42410_459
MDKVTSAKALIRDALAEGQRPCFTCSFQAEDVVVLHLLLEEKPDIPVLFLDTGYHFPEVYAYRDTLKEKLGFQLINLSPSLSREEQERLYGKLYETDPTRCCQIRKVDPLFRALEDYDTWFTGLRREQSPTRVHLKPREEAILESGHRLIKVNPLYDWTLKEVFLYLAVADLPHLPLYDQGYLSIGCAPCTAKPLDPKDPRSGRWAGKGKLECGIHLHPKEE
>PAPSreductase_TT109FW060312_Bh2_Contig1024_21
MISDGGPMISSQPVRHIVSLSGGKDSTALAIYLRNRIPDLEYVFCDTGEELPETYEYLDRLEVFLGKKIKKLRARQSFTDMLKARGGFLPSGQVRWCTEYLKIKPFEEEVGNSVCHNYIGIRADELSRKGYISTKPNIIAHYPFIEDGIRKEDVIRILEDSGLGLPRYYEWRSRSGCYFCFFQQRVEWLGLLENHPDLFAKAETFEKENTDTGEKYTWSQRESLKEIRSPERQKAIREEHQRRMERQQQRTNLTLANVFSADESIDDSCLICHL
>PAPSreductase_TT109FW060312_Bh2_Contig1294_272
MYKIIWDIQTRGILLVESSEDAIIPPRPVFYEELDLLGFDKFWEYPRIENPLLWAIGRRYYYEGKIVAEAKGGGIFKPPIIDITENGKNLYIEPIDIKLMIEKNAEKIKVIENEAIDFIADTHKKYKKRIDQFVVSFSGGKDSQVVLDLVSRTIPPDDFIVVFTDTTMELPTTYKTYEQTKKYYQNIYPSLKFYIAKNEQPAHKLWELFGPPSRIIRWCCSVYKTSPVVRLIRNLNSDRKKIKILVFEGVRADESSMRSFHNRTADASKHMTVINSRPIIYWSIPEVFAYIYYVSQTNEKFKKI
>PAPSreductase_TT109FW060312_Bh2_Contig1838_240
MSTQFFDLDQLKGELAGKNPRVVLKAALTWFDNIAISFSGAEDVMLIDLASKLKPGVQVFTLDTGRLHPETYRLIETVRERYPVRLEVLSPDRTQLEALVREKGLFSFYKDGHHECCSIRKVEPLRRKLCQLDAWITGQRRDQNPTRQHLTEVELDEAFSTPDHHLIKFNPLANWSSAQVWDYIEAYDVPFNELHRKGFVSIGCEPCTRAILPNQHEREGRWWWEDAAKKECGLHAGNLKTVAKV
>PAPSreductase_TT109FW060312_Bh2_Contig3840_382
MRTPFVLQTAYNAAQTAFDEFFENPGVFIADTRAPGNSLEESLERSISQLKLAVQKGTTHWVVTYSGGKDSTLLTVLACEIIRRNLPWKPKSIDIVYSDTLQEIPAMHNTALNFLSYIDLISREQGLPIHTHITHPEWHQTFWFLILGKGYPVPHRRFWWCTERLKINPVKKILKSLTEQDNTAVLTGVRFGESDRRDGKMKKAASCVGEGECGQVLEYQGAFAPIAHWKTCHVWDFLALCAPVWGWPTDDVVNLYGDAPVRFGCWTCTLVEKDRALETVIMKKGNGYLQGLARFRQRLLDVSADRSMRVIRPNGVPGKLKIGVRRMLLDELLSLQEEVGLQLIHSEEIKVIQEHWTKDEKGDSY
>PAPSreductase_TT109FW060312_Bh2_Contig513_72
MNPSTNPNVNDPKLRAALDEKTAAAKAVLARIAAQFTPAAFASSLGAEDMVLTDLIVRESLDIEIFSLDTGRLPAETYDLMHEVQQHYGLKLKLYYPKHELVEAYTRANGINAFYGSVELRKACCHVRKVEPLQRALAGKKAWITGMRARQSATREGLPVQQFDEANGLEKFNPLSAWTEREVWAYIRIHGVPYNKLHDRFYPSIGCAPCTRAISPGEDIRAGRWWWEDPQSKECGLHVKRA
>PAPSreductase_TT109FW060312_Bh2_Contig6423_604
MGAPTPRPACCVRAGATVERCAPPATSRPTRPCCCGAAVFARYSYALACRPRPPSARSPGSTRFISPMCGIPSRSWPMAERRIPEIVIEPPLPGRAISLYARARAEYPALVEATVQRLREAAADHPGRIVQATSLGAEDMVLTDLIARHGIAIDVAMIDTGRLHPETLALRARAEAHWGIRIAVFGPEPAKVADFERQHGPWPMYDSVALRHTCCGLRKVEPLQRLLAGRSAWVTGLRRAQSAHRADVPLRAPDEAGRVKYNPLADWQWADVWHHIATHGVPYNPLHDAFMPSIGCAPCTRPIAVGEDFRAGRWWWEDDTRRECGLHVPTANTPSRSTSLSPIQP
>PAPSreductase_TT109FW060312_Bh2_Contig7540_352
MDKVTSAKALIRDALAEGQRPCFTCSFQAEDVVVLHLLLEEKPDIPVLFLDTGYHFPEVYAYRDTLKEKLGFQLINLSPSLSREEQERLYGKLYETDPTRCCQIRKVDPLFRALEDYDTWFTGLRREQSPTRVHLKPREEAILESGHRLIKVNPLYDWTLKEVFLYLAVADLPHLPLYDQGYLSIGCAPCTAKPLDPKDPRSGRWAGKGKLECGIHLHPKEE
>NifH_BE326FW250111_Bh2_Contig52055_2023
MQCASACFRCWHGRCSYLSDRLIRVPTQGEHTMALRQCAIYGKGGIGKSTTTQNLVAALSEAGKKVMIVGCDPKADSTRLILHSKAQTTVMHLAAEAGSVEDLELEDVLSVGYGGIKCVESGGPEPGVGCAGRGVITAINFLEEEGAYDEDLDFVFYDVLGDVVCGGFAMPIRENKAQEIYIVVSGEMMAMYAANNIAKGIVKYASSGGVRLAGLICNSRNTAREDELIEELARQLGTQMIHFVPRDNEVQRAEIRRMTVIEYNPKAKQADEYRALAQKVINNKKFVIPTPLTMDDLEEVMMKFGILEEEDETIVGKTAAELATA
>NifH_BE326FW250111_Bh2_Contig3324_577
MEGEARQRFRGEVAAVHAAPRVGRDGQPRERLGNVSAPTNCRAIVASASRRGSPFCLQILFAVNHLSCCQGDGMDLAESWSWFNATRSIHASSSDKEKCIMAKLRQAAIYGKGGIGKSTTTQNLVAALAEAGKKVMIVGCDPKADSTRLILHSKAQNSVMELAAEAGSVEDLELEDVMSVGFGGVKCVESGGPEPGVGCAGRGVITAINFLEEEGAYDEDLDFVFYDVLGDVVCGGFAMPIRENKAQEIYIVCSGEMMAMYAANNISKGIVKYANSGGVRLAGLICNSRNTDREDELIEALAARLGTQMIHFVPRDNVVQHAEIRRMTVIEYDPKAKQADEYRALAQKIIANQKFVIPTPCTMDELEDLLMEFGIMEQEDESIVGKTAAELAAEAAA
>NifH_BE326FW250111_Bh2_Contig4513_570
MIALKMRQIAFYGKGGVGKSTVSSNIAAALVEHGLTVMMIGCDPKHDCTRNLRGEVEIPTILETSRDKGIEQLGLEGLVEGNKIRLDEIVYEGYGGVYCAECGGPRPGVGCAGRGVIVAIDLLKRLNAFETLKPDVVIYDVPGDVVCGGFAMPLRKGLADEVYIITSADYLALYAANNICKGISEFATKGGAPLGGIVYNVRGILDDDNIVHDFAEEVGSHVIGHIPNAPQIAEAEIKGNTLIEYDPTGAIADLFRGLALRIYTNTQISVPEPLAPKKMLGIGQEIRRRIQKSKII
>NifH_BE326FW250111_Bh2_Contig4829_19
MMAKLRQCAIYGKGGIGKSTTTQNLVSALAESGKKVMIVGCDPKADSTRLILHSKAQTSVMQLAAEAGSVEDLELEDVMNIGYGGVKCVESGGPEPGVGCAGRGVITAINFLEEEGAYDEELDFVFYDVLGDVVCGGFAMPIRENKAQEIYIVCSGEMMAMYAANNIAKGIVKYANSGGVRLAGLICNSRNTDREDELIMALAERLGTQMIHFVPRHNVVQHAEIRRMTVVEYDPTHAQADEYRTLARKIVENKKFVIPTPIEMEALEELLMEFGIMEVEDTSIIGKTAAELAAEAAAA
>NifH_BE326FW250111_Bh2_Contig4971_1164
MPSSTAGRLHRLIGRRASRGSAGGVSRLVDTPTMAPSLSGPTRVSGSSCPDSIPFDSITYVSPTRLARALRSHGRERLFHSHPCVTCQRRIKMALRQCAIYGKGGIGKSTTTQNLVAALAEAGKKVMIVGCDPKADSTRLILHAKAQNTIMHLAAEAGSVEDLELEDVLKVGYGGVKCVESGGPEPGVGCAGRGVITAINFLEEEGAYEEDLDFVFYDVLGDVVCGGFAMPIRENKAQEIYIVVSGEMMAMYAANNIAKGIVKYANSGGVRLAGLICNSRNTAREDELITELATKLGSQMIHFIPRDNEVQRAEIRRMTVIEYNPEAKQADEYRALANKVVNNKNLVIPTPITMDELEEVMMSFGILEEEDESIVGKTAAQLAAEAAAA
>NifH_BE326FW250111_Bh2_Contig8105_731
MHISIRKGDSTMAKLRQCAIYGKGGIGKSTTTQNLVSALAESGKKVMIVGCDPKADSTRLILHSKAQTTVMHLAAEAGSVEDLELEDVMSIGFGGVKCVESGGPEPGVGCAGRGVITAINFLEEEGAYDEDLDFVFYDVLGDVVCGGFAMPIRENKAQEIYIVCSGEMMAMYAANNIAKGIVKYANSGGVRLAGLICNSRKTDREDELIEALAAKLGTQMIHFVPRDNVVQHAEIRRMTVIEYDPKAKQADEYRALASKIVNNTKFVIPTPLEMEELEELLMEFGIMEAEDESIVGKSKAAEVAAA
>NifH_BE326FW250111_Bh2_Contig9192_26
MLPMTRKIAIYGKGGIGKSTTTQNTAAAMAYFFGKRIMIHGCDPKADSTRLILGGMMQTTVMDTL
>NifH_BE326FW250111_Bh2_Contig9979_162
MGARRPLPGTRRSVEGPSQSHQVEFYGGVFQVTRKIAIYGKGGIGKSTTTQNTAAAMAYFFGKRIMIHGCDPKADSTRLILGGMMQTTVMDTLREEGEEGVTLDRVRLQGFGEIDCVESGGPEPGVGCAGRGVITAINLMEDLNAYGDELDFVFFDVLGDVVCGGFAMPVREGKAQEIYIVASGEMMALYAANNICRGMVKYAEQSGVRLGGIICNSRRVEGERELIEEFCARLGTRMIMFVPRDNIVQKAEFNRKTVTEFAPDSEQAQVYRELARRIIENDHFVIPTPMTMDEMESLVLKYGLLDLGEAS
>NifH_BE326FW270712_Bh2_Contig101417_178
MQCASACFRCWHGRCSYLSDRLIRVPTQGEHTMALRQCAIYGKGGIGKSTTTQNLVAALSEAGKKVMIVGCDPKADSTRLILHSKAQTTVMHLAAEAGSVEDLELEDVLSVGYGGIKCVESGGPEPGVGCAGRGVITAINFLEEEGAYDEDLDFVFYDVLGDVVCGGFAMPIRENKAQEIYIVVSGEMMAMYAANNIAKGIVKYASSGGVRLAGLICNSRNTAREDELIEELARQLGTQMIHFVPRDNEVQRAEIRRMTVIEYNPKAKQADEYRALAQKVINNKKFVIPTPLTMDDLEEVMMKFGILEEEDETIVGKTAAELATA
>NifH_BE326FW270712_Bh2_Contig104502_2
MYIVVSGEMMAMYAANNIAKGIVKYANSGGVRLAGLICNSRNTAREDELITELATKLGSQMIHFIPRDNEVQRAEIRRMTVIEYNPEAKQADEYRALANKVVNNKNLVIPTPITMDELEEVMMSFGILEEEDESIVGKTAAQLAAEAAAA
>NifH_BE326FW270712_Bh2_Contig126232_220
MQCASACFRCWHGRCSYLSDRLIRVPTQGEHTMALRQCAIYGKGGIGKSTTTQNLVAALSEAGKKVMIVGCDPKADSTRLILHSKAQTTVMHLAAEAGSVEDLELEDVLSVGYGGIKCVESGGPEPGVGCAGRGVITAINFLEEEGAYDEDLDFVFYDVLGDVVCGGFAMPIRENKAQEIYIVVSGEMMAMYAANNIAKGI
>NifH_BE326FW270712_Bh2_Contig126760_25
MIAFVPRSDVIACAEYKAKTVLEYNPNAEVLNIFDKLVQDVIGLSENKKYPNPMSEEEFDEFFKKFEIVPN
>NifH_BE326FW270712_Bh2_Contig13449_187
MMAKLRQCAIYGKGGIGKSTTTQNLVSALAESGKKVMIVGCDPKADSTRLILHSKAQTSVMQLAAEAGSVEDLELEDVMNIGYGGVKCVESGGPEPGVGCAGRGVITAINFLEEEGAYDEELDFVFYDVLGDVVCGGFAMPIRENKAQEIYIVCSGEMMAMYAANNIAKGIVKYANSGGVRLAGLICNSRNTDREDELIMALAERLGTQMIHFVPRHNVVQHAEIRRMTVVEYDPTHAQADEYRTLARKIVENKKFVIPTPIEMEALEELLMEFGIMEVEDTSIIGKTAAELAAEAAAA
>NifH_BE326FW270712_Bh2_Contig92166_120
MRQIAIYGKGGIGKSTTTQNTVAGLSEAGYRCMIVGCDPKADATRLILHKKAQATVMDMARERGAVEELEIEDVLLTGFKDIKCAESGGPEPGVGCAGRGVITAINFLEENGAYSDDLDFVFYDVLGDVVCGGFAMPIREGKAKEIYIVTSGEMMAMYAANNISRGILKYAQSGGVRLGGLICNSRKTDKEYELISELAKRLNTQMIHFIPRDNQVQRAELRRMTVIEYSPEHPQADEYRALAKKIAENRNLVIPTPLNMDELEQLLMDFGIMDNEEAAA
>NifH_BE326FW270712_Bh2_Contig3089_83
MVDRRNMRQIAIYGKGGIGKSTTTQNLTAALASLSKRVMQIGCDPKADSTRMLLGGKAQATVLDTMRDNGSGGVKLDAVRHTGFGGIKCVEAGGPEPGVGCAGRGVITAIKLLEELGAYNENFDFIFYDVLGDVVCGGFAMPIREGYAREIYIVASGELMALYAANNICKGIVKFAESGDARLGGIICNSRNVDNEKELLLEFSRKIGSQLIQFIPRDNIVQRAEINRKTVIDFAPDSSQAEVYRSLARNIIENRNFVIPEPMTMQELEDMMVEFGIIER
>NifH_BE326FW270712_Bh2_Contig5084_122
MISLNQNSGRHCGRWQRMAKQIAIYGKGGIGKSSTASNVAAACADEGYRVTIIGCDPKSDSSITLLRGRRIPTIMDLMRQGVDIREEDIVFDGYKGVKCVEIGGPEPGIGCAGRGIIVAISLLKKTSKAIEDTDLVIYDVPGDIVCGGFVAPVKKGLVSEAYVLTSGEYMPLYAANNICKGLSRLEMPLNGVICNSRGAPNEEAIVSEFAKEIGSQLLAFIPKDVLVQTCEREGFSVVEKEPGSAIAAVYRKLARSIMTKSDARVPEPLDDARLRELTKI
>NifH_BE326FW270712_Bh2_Contig7227_409
MSLQALGDVRHGWHAPCHSIVGNTGFRLKPARIQLTGDYTMAKLRQCAIYGKGGIGKSTTTQNLVSALAEAGKKVMIVGCDPKADSTRLILHSKAQTTVMHLAAEAGSVEDLELEDVMAVGFGGVKCVESGGPEPGVGCAGRGVITAINFLEEEGAYDEDLDFVFYDVLGDVVCGGFAMPIRENKAQEIYIVVSGEMMAMYAANNIAKGIVKYANSGGVRLAGLICNSRKTDREDELIEALAARLGTQMIHFVPRHNVVQHAEIRRMTVIEYDPKAPQADEYRALAQKIIDNKKFVIPTPLEMEELEELLMEFGIMEAEDESIVGKTAAELAAEAVA
>NifH_BE326FW270712_Bh2_Contig7283_460
MHISIRKGDSTMAKLRQCAIYGKGGIGKSTTTQNLVSALAESGKKVMIVGCDPKADSTRLILHSKAQTTVMHLAAEAGSVEDLELEDVMSIGFGGVKCVESGGPEPGVGCAGRGVITAINFLEEEGAYDEDLDFVFYDVLGDVVCGGFAMPIRENKAQEIYIVCSGEMMAMYAANNIAKGIVKYANSGGVRLAGLICNSRKTDREDELIEALAAKLGTQMIHFVPRDNVVQHAEIRRMTVIEYDPKAKQADEYRALASKIVNNTKFVIPTPLEMEELEELLMEFGIMEAEDESIVGKSKAAEVAAA
>NifH_BE326FW270712_Bh2_Contig8052_162
MGARRPLPGTRRSVEGPSQSHQVEFYGGVFQVTRKIAIYGKGGIGKSTTTQNTAAAMAYFFGKRIMIHGCDPKADSTRLILGGMMQTTVMDTLREEGEEGVTLDRVRLQGFGEIDCVESGGPEPGVGCAGRGVITAINLMEDLNAYGDELDFVFFDVLGDVVCGGFAMPVREGKAQEIYIVASGEMMALYAANNICRGMVKYAEQSGVRLGGIICNSRRVEGERELIEEFCARLGTRMIMFVPRDNIVQKAEFNRKTVTEFAPDSEQAQVYRELARRIIENDHFVIPTPMTMDEMESLVLKYGLLDLGEAS
>NifH_DR5IPCFW280711_Contig3575_120
MPMREGKAKEIYIVTSGEMMAMYAANNISRGILKYAHSGGVRLGGLICNSRKTDKEYELISELAKKLGTQLIHFVPRDNQVQRAELRRMTVIEYSPEHPQADEYRTLAKKIADNRDLVIPTPISMDELEQLLMDFGIMESEAAAA
>NifH_DR5IPCFW280711_Contig3778_53
MLFRFDGVCQGKNGRQFCNRQNINVAERNSSNRGELDLFFEYQSDTVLALLLLYHLDIKNLDRRNFMRQIAVYGKGGIGKSTTTQNTVAGLSQAGYKCMIVGCDPKADATRLILHAKAQTTVMDLARERGTVEDLEVNEVLLTGFNNIRCAESGGPEPGVGCAGRGVI
>NifH_FI88FW031012_Contig10420_816
MRKIAIYGKGGIGKSTTTQNTVAGLAEMGNKVMVVGCDPKADSTRLLLGGLVQNTVLDTLREEGEDVELEDVRKVGFGGTLCTESGGPEPGVGCAGRGIITSINLLEQLGAYSEDEKLDYVFYDVLGDVVCGGFAMPIREGKAQEIYIVVSGEMMAMYAANNICKGIVKFAEAGGVRLGGLICNSRKVDNELEMISELAAQLGTQMIHFVPRDNVVQRAEINRKTVIDYEPANPQADEYRTLAKKIQENEMLVIPKPLPIENLEKLLIDYGLAG
>NifH_FI88FW031012_Contig25282_397
MPWPLAQGLQKEGCERPFNRTPFRSQRRKIMALRQCAIYGKGGIGKSTTTQNLVAALAEAGKKVMIVGCDPKADSTRLILHAKAQNTIMHLAAEAGSVEDLELEDVLKVGYGDIKCVESGGPEPGVGCAGRGVITAINFLEEEGAYEEDLDFVFYDVLGDVVCGGFAMPIRENKAQEIYIVVSGEMMAMYAANNIAKGIVKYANSGGVRLAGLICNSRNTAREDELITELATKLGSHMIHFIPRDNEVQRAEIRRMTVIEYNPQAKQADEYRALAQKVMNNKNLVIPTPITMDELEEVMMSFGILEEEDESIVGKTAAQLAAEAAA
>NifH_FI88FW031012_Contig3844_1094
MMAFEKLQTKEIEMRKIAIYGKGGIGKSTTTQNTVAGLAEMGAKVMVVGCDPKADSTRLLLGGLAQRTVLDTLREEGEDVDLVDVRKTGFGGTLCTESGGPEPGVGCAGRGIITSINLLEQLGAYAESEKLDYVFYDVLGDVVCGGFAMPIREGKAKEIYIVVSGEMMAMYAANNICKGIVKFAEAGGVRLGGLICNSRKVDNEQEMINAFAEKLGTQMIHFVPRDNVVQRAEINRKTVIDYEPEHGQADEYRMLAKKIAENEMRIIPKPLAIEELEKLLIEYGIAA
>NifH_FI88FW031012_Contig44259_1474
MPWPLAQGLQKEGCERPFNRTPFRSQRRKIMALRQCAIYGKGGIGKSTTTQNLVAALAEAGKKVMIVGCDPKADSTRLILHAKAQNTIMHLAAEAGSVEDLELEDVLKVGYGDIKCVESGGPEPGVGCAGRGVITAINFLEEEGAYEEDLDFVFYDVLGDVVCGGFAMPIRENKAQEIYIVVSGEMMAMYAANNIAKGIVKYANSGGVRLAGLICNSRNTAREDELITELATKLGSHMIHFIPRDNEVQRAEIRRMTVIEYNPQAKQADEYRALAQKVMNNKNLVIPTPITMDELEEVMMSFGILEEEDESIVGKTAAQLAAEAAA
>NifH_FI88FW031012_Contig6691_968
MLQPLKETNMALRQCAIYGKGGIGKSTTTQNLVAALAEAGKKVMIVGCDPKADSTRLILHSKAQNSVMELAAEAGSVEDLELEDVLSVGYGGVKCVESGGPEPGVGCAGRGVITAINFLEEEGAYDEDLDFVFYDVLGDVVCGGFAMPIRENKAQEIYIVCSGEMMAMYAANNIAKGIVKYANSGGVRLAGLICNSRNTDREDELIMALAARLGTQMIHFVPRDNAVQHAEIRRMTVIEYDPKAKQADEYRTLAKKVMENKKFVIPTPITMDELEELLMEFGIMEAEDESIVGKAAAAA
>NifH_MM51940(46)FW200712_NODE_150133
DEVYVVTSGEYMALYAANNICKGIKKLKSNFGGIICNCRGIENEKEIVNKFAEKIGTRVIGVIPRSELVQKSEID
>NifH_TT107FW240811_Contig259_4
MRQVAIYGKGGIGKSTTTQNTVAALAEAGKRVMVVGCDPKADSTRLLLHGLAQKTVMDTLRDEGEDIELEDIMRTGFGNVRCVESGGPEPGVGCAGRGIITSINMLESLGAYEAELDYVFYDVLGDVVCGGFAMPIREGKAQEIYIVASGELMALYAANNIAKGIHKFALSGGVRLGGIICNSRKVDNEMELLRAFAEEIGSQLIHFVPRDNVVQRAEINKKTVIDYDPLVSQANEYRQLASAIDGNQMFVVPKPMKTDRLEELMMEFGILDS
>NifH_TT107FW240811_Contig3_37
MRQIAIYGKGGIGKSTTTQNTVSALAEAGYRCMIVGCDPKADSTRLILHRKNQATVMDLAREKGAVEDLELEEVLLEGFKGVKCVESGGPEPGVGCAGRGVITAINFLEENGAYTSDLDFVFYDVLGDVVCGGFAMPIREGKAKEIYIVTSGEMMAIYAANNISRGILKYAQSGGVRLGGLICNSRKVDREYELVSEFAERLGTQLLHFIPRDNMVQKAELNRMTVVEYAPEHPQADEYRALAKKMAENKNLYIPTPLTMDELEDLLAKYGFLD
>NifH_TT107FW240811_Contig5731_1
MMRQVAIYGKGGIGKSTTTQNTVAALVEMGKHVMVVGCDPKADSTRLLLHGLNQKTVLDTLRDEGEDIDLEDIMRGGYGGTKCVESGGPEPGVGCAGRGIITSINMLESLGAYTSDLDYVFYDVLGDVVCGGFAMPIREGKAQEIYIVASGEMMALYAANNICKGIKKYAQTGGVRLGGIICNSRKVDNELELLTNFAKELGSQLIHFVPRDNMVQRAEINKKTVIDYDPAHPQAEEYRTLARNIDGNDMFVIPEPMTQDRLEELLMKHGILD
>NifH_TT107FW240811_Contig8999_2
MRQIAIYGKGGIGKSTTTQNTVAALAEAGKKIMVVGCDPKADSTRLLLHGLNQKTVLDTLRDEGEDIDLEDIMRFGFGGAKCVESGGPEPGVGCAGRGIITSINLLESLGAYTDDLDYVFYDVLGDVVCGGFAMPIREGKAQEIYIVASGEMMALYAANNICKGIRKFATTGNVRLGGIICNSRKVDNEYELLKAFAEELGSQLIHFVPRDNIVQRAEINKKTVIDYDPATPQADEYRKLAKNVDGNDMFVVPRPMTQDRLEEILMQYGILD
>NifH_TT109FW060312_Bh2_Contig6944_509
MLLEGDAAENHGGQVATVDRQPRPSRQAGSGIVGSATNARCRIASAGHDKDLMLSMCCELIAPMARSLPITCREPGNRDSRTDSLTGGYIMAKLRQCAIYGKGGIGKSTTTQNLVSALAEAGKKVMIVGCDPKADSTRLILHSKAQTTVMHLAAEAGSVEDLELEDVMAIGFGGVKCVESGGPEPGVGCAGRGVITAINFLEEEGAYDEDLDFVFYDVLGDVVCGGFAMPIRENKAQEIYIVVSGEMMAMYAANNIAKGIVKYANSGGVRLAGLICNSRKVDREDELIEALASRLGTQMIHFVPRDNVVQHAEIRRMTVIEYDPKAKQADEYRALAKKIIENKKFVIPTPLEMEELEELLMEFGIMEAEDESIVGKTAAEEACAAAA
>NifH_TT109FW060312_Bh2_Contig85435_915
MAYDLKTENKNFFRRFVMRQIAIYGKGGIGKSTTTQNTVSALAEAGYRCMIVGCDPKADSTRLILHRKNQATVMDLAREKGAVEDLELEEVLLEGFKGVKCVESGGPEPGVGCAGRGVITAINFLEENGAYTSDLDFVFYDVLGDVVCGGFAMPIREGKAKEIYIVTSGEMMAIYAANNISRGILKYAQSGGVRLGGLICNSRKVDREYELVSEFAERLGTQLLHFIPRDNMVQKAELNRMTVVEYAPEHPQADEYRALAKKMAENKNLYIPTPLTMDELEDLLAKYGFLD
>NifH_TT109FW060312_Bh2_Contig93748_25
MRSRIGNGFTTRVSTRKGDSTMAKLRQCAIYGKGGIGKSTTTQNLVAALAEAGKKVMIVGCDPKADSTRLILHSKAQTTVMHLAAEAGSVEDLELEDVMAIGFGGVKCVESGGPEPGVGCAGRGVITAINFLEEEGAYDEDLDFVFYDVLGDVVCGGFAMPIRENKAQEIYIVVSG
>NifH_TT109FW060312_Bh2_Contig4331_638
MLLEGDAAENHGGQVATVDRQPRPSRQAGSGIVGSATNARCRIASAGHDKDLMLSMCCELIAPMARSLPITCREPGNRDSRTDSLTGGYIMAKLRQCAIYGKGGIGKSTTTQNLVSALAEAGKKVMIVGCDPKADSTRLILHSKAQTTVMHLAAEAGSVEDLELEDVMAIGFGGVKCVESGGPEPGVGCAGRGVITAINFLEEEGAYDEDLDFVFYDVLGDVVCGGFAMPIRENKAQEIYIVVSGEM
>NifH_TT109FW060312_Bh2_Contig4587_1001
MAYDLKTENKNFFRRFVMRQIAIYGKGGIGKSTTTQNTVSALAEAGYRCMIVGCDPKADSTRLILHRKNQATVMDLAREKGAVEDLELEEVLLEGFKGVKCVESGGPEPGVGCAGRGVITAINFLEENGAYTSDLDFVFYDVLGDVVCGGFAMPIREGKAKEIYIVTSGEMMAIYAANNISRGILKYAQSGGVRLGGLICNSRKVDREYELVSEFAERLGTQLLHFIPRDNMVQKAELNRMTVVEYAPEHPQADEYRALAKKMAENKNLYIPTPLTMDELEDLLAKYGFLD
>NifH_TT109FW060312_Bh2_Contig5544_2113
MRTVCIVPYKPSGFVRLITSVQGSKSDIDSRFRTNFIHRNSRLRTSSGVWHRGCSIALDQYASIHRKKRRAKKKKKKSSPRLIQTFFFRRNRWPQRFNRSTRIDWRLTMSDLRQIAFYGKGGIGKSTTSQNTLAALAEMGQRILIVGCDPKADSTRLILHAKAQDTILSLAAAAGSVEDLEIEDVMKVGYRGIRCVESGGPEPGVGCAGRGVITSINFLEEEGAYEDIDYVSYDVLGDVVCGGFAMPIRENKAQEIYIVMSGEMMAMYAANNISKGILKYANSGGVRLGGLICNERKTDKELELAESLAKKLGTQLIYFVPRDNVVQHAELRRMTVIEYAPDSEQANHYRALAQKIHNNAGKGVIPTPITMDELEDLLMEHGIMKQVDESLVGKTAAELAA
>NifH_TT109FW060312_Bh2_Contig7492_4
MAKGIVKYANSGGVRLAGLICNSRKVDREDELITALAERLGTQMIHFVPRDNVVQHAEIRRMTVIEYDPKAKQADEYRALARKIIDNKKFVIPTPLEMEELEDLLMEFGIMEAEDESIVGKTAAEEACAA
>NifH_TT109FW060312_Bh2_Contig7729_287
MALHDLAVAFATTHAVPLAQTLLPANLYFVSAADDEMFALALQHPGQQIAVVEDFRNRHIDGEDVVAEFAGAFARGGKRAQVVEQHDLASPFAREHLVLVDAVDATVEREMARARLAAAKLVLAPGVEQVELRFERMSAVEAGGAHLLVAPPGRPLEVAQGLAMKTRHEAETRLDPALEHRALAAVGVEAPAAQQAQPVGLDALRGMAVETRFLGAVETKMGGDAFLEQPCALGRVVLFVEQREELGLQFGDAIEQQRGRMLLEGDAAEDHGGQVATVDRQARPSRQAGGGIVGSATNIRCRIGGAGHDQSRMQSVGWRLLAPVARSLPFPRREPGNRASPARIQLTGDYIMAKLRQCAIYGKGGIGKSTTTQNLVSALAEAGKKVMIVGCDPKADSTRLILHSKAQTTVMHLAAEAGSVEDLELEDVMAIGFGGVKCVESGGPEPGVGCAGRGVITAINFLEEEGAYDED
>NifD_BE326FW250111_Bh2_Contig52055_2043
MDMTTMTREETEALISEVLEVYPADSKEERAKHLMANDPTLDKAGKCITSNRKSLPGVMTIRGCAYAGSKGVVWGPIKDMIHISHGPVGCGQYSRAGRRNYYVGTTGVDTFGTMNFTSDFQEKDIVFGGDKKLAKLIEEVETLFPLNKGISVQSECPIGLIGDDIEAVSKKAAKELNKPVVPVRCEGFRGVSQSLGHHIANDAIRDHMLEGVEKKEGGPYDVSVIGDYNIGGDAWSSRILLEEMGLNVVAQWSGDGTVEEMKACPQVKLNLLHCYRSMNYISRFMEEKYGIPWLEYNFFGPTKIAESLRAIAAHFDDKIKEGAERVIAKYQPLMQAVVDKYKPRLEGKKVMLYVGGLRPRHVIGAYEDLGMEVVGTGYEFAHNDDYDRTVKEMGNATLIYDDVTGYEFEEFVKKIKPDLIGSGIKEKYIFQKMGIPFRQMHSWDYSGPYHGYDGFAIFARDMDMAINSPTWSGMKAPWLAGAEAPAAKAVNE
>NifD_BE326FW250111_Bh2_Contig3324_586
MPCTDWCRRGQEKQMSQLTREETEALIQEVLEVYPDKAKKDRAKHLAVNDQSVEQSKKCITSNRKSLPGVMTIRGCAYAGSRGVVWGPVKDMIHISHGPVGCGQYSRAGRRNYYVGTTGVNTFAEMNFTSDFQEKDIVFGGDKKLAKIMTEIEQLFPLHKGISVQSECPIGLIGDDIEAVSKKAAKELNKVVVPVRCEGFRGVSQSLGHHIANDAIRDWVLSNRDAKEFESTPYDVTIIGDYNIGGDAWASRIFLEEMGLRVIAQWSGDGTIAEMENTPKAKLNLLHCYRSMNYISRHMEEKYGIPWMEYNFFGPTKIEESLRRIAGFFDDKIKEGAERVIAKYKPMMEAVIAKYKPRLQGKRVMLYVGGLRPRHVIGAYEDLGMEVVGTGYEFAHGDDYDRTIKEMGNATLLYDDVTGFELEEFVKRIKPDLVGSGIKEKYIYQKMGIPFRQMHSWDYSGPYHGYDGFAIFARDMDMTLNNPCWGKQTPPWKKAAEDGEVKAAA
>NifD_BE326FW250111_Bh2_Contig4829_29
MPKPLPPEENTMSALTREETQTLIQEVLEVYPEKAKKDRAKHLMVNDKALESSKKCITSNRKSLPGVMTMRGCAYAGSKGVVWGPIKDMISISHGPIGCGQYARGGRRNYYVGTTGVDTFCEMNFTSDFQEKDIVFGGDKKLAKLIDEIEMLFPLNKGISVQSECPIGLIGDDIEAVSKKAAAQLNKPVVPVRCEGFRGVSQSLGHHIANDSVRDWILSNRDGQAFEKTPYDVAILGDYNIGGDAWASRILLEEMGLRVVAQWSGDGTLAEMENTPNVKLNLLHCYRSMNYISRHMEEKYGIPWLEYNFFGPTKIAESLRKIASFFDDRIKEGAERVIEKYTPAMNEVIAKYKPRLQGKKVMLYVGGLRPRHVVGAYEDLGMEVVGTGYEFAHNDDYDRTIKDMGDATLIYDDATGHELDEFVKAMKPDLIGSGIKEKYVFHKMGYPFRQMHSWDYSGPYHGYDGFAVFAKDMDLTLNNPCWKMLKAPWLDKDAAAELKAA
>NifD_BE326FW250111_Bh2_Contig4971_1179
MANLTREETEALIAEVLEVYPEKAQKDRKKHLAVNDQSIEQSKKCITSNRKSLPGVMTIRGCAYAGSRGVVWGPIKDMIHISHGPVGCGQYSRAGRRNYYVGTTGVNTFAEMNFTSDFQEKDIVFGGDKKLAKLIDEIEGLFPLHKGISVQSECPIGLIGDDIEAVSKKAAATLNKPVVPVRCEGFRGVSQSLGHHIANDAIRDWVLDKRDNKPFESTPYDVTIIGDYNIGGDAWSSRILLEEMGLRVIAQWSGDGTIAEMENTPKAKLNLLHCYRSMNYISRHMEEKYGIPWMEYNFFGPTKIAESLRKIAAFFDDSIKAKAEEVIAKYQPMVDAIIAKYRPRLEGKRVMLYVGGLRPRHVIGSYEDLGMEVVGTGYEFAHGDDYDRTIKEMGNATLLYDDVTGFEFEEFVKRVKPDLIGSGIKEKYIFQKMGIPFRQMHSWDYSGPYHGYDGFAIFARDMDMTLNNPCWNKLTPPWKKVEEAESLAKAA
>NifD_BE326FW250111_Bh2_Contig8105_740
MNAQASRPSLTARRADPQAARPRRNQMSKLTREEAQALIQEVLEVYPEKAKKDRAKHLMVNDTSLESSKKCITSNRKSLPGVMTMRGCAYAGSKGVVWGPIKDMISISHGPIGCGQYSRAGRRAYYVGTTGVDTFGDMCFTSDFQEKDIVFGGDKKLTKLMAEIEMLFPLNKGISVQSECPIGLIGDDIEAVSKKVAAEISKPVVPVRCEGFRGVSQSLGHHIANDSVRDWILSNRDGQAFEKTPYDVAILGDYNIGGDAWASRILLEEMGLRVVAQWSGDGTLAEMENTPNVKLNLLHCYRSMNYIARHMEEKYGIPWMEYNFFGPTKIAESLRAIAAHFDDKIKEGAERVIEKYTPIMNAVIAKYKPRLQGKKVMLYIGGLRPRHTIGAYEDLGMEVIGAGYEFAHNDDYDRTIKEMKDATLIYDDATGHELDEFVKALKPDLVGSGIKEKYVYHKMGVPFRQMHSWDYSGPYHGYDGFAIFARDMDMTVNNPCWNMLKAPWLKQDAAALQQAA
>NifD_BE326FW250111_Bh2_Contig9979_183
MGGPITDAIQIVHAPVGCAYYTWATRRHLSDQYAWSMPGRLDNVAFNRRFCVCTDMEEKDVVFGGTKKLLKSALEAVRLFPEATGIIMYTTCTTGLIGDDIGSVAKQIERETGKPVFFAEAPGCSGVSQSKGHHVANRQFFEQINEIRRRRPELITPEAERTPYDVVLVGEYNMDWDLKVILPLMESIGMRVVSTFTGNARMMDLVRLPDTKLNVVHCQRSATYIADMIKEGYDIPYVKASFFGIQQTSKALRTIARHFGLEERAEQVIAAETIRIQPALEWYRERLQGKTVAVYVGGPRVWHWIKLFEELGMKVVAGACTFAHEDDYEKINARAGDGVLIIDNPNEFEIEELLETCKPDIFLCGLKEKFLGRKMGVPTLNSHSYEKGPYAGYVGFINFARDIYQALYAPVWRLTNGKEAVTNYGRQL
>NifD_BE326FW250111_Bh2_Contig9979_206
MHQPKCARRSNTAEQVPFIDAGRADHGVIVKPEPRLPACDRQTVPGAMSQRSCAYYGARWFLAQLKQVLHLVHGPVSCAYYGETVRKKRYTVFSTDLTENEVIFGGEAKLLRVLRELAVHFPENRAILVYVTCAPGIIGDDVDRVCRRAERDTGMRCVPVHCPGFLGYHQAAGHEAGARVFLEHFIGHDAPAEPGPRDINLLGEFDVMGDYRVIRGMLRRMGVNVVNAVTADASVESLARAHRVQLNLIHCRRTGGLLAEEMESRYGIEYRKGSFFGLTETSTTLRRLGDWLDCRAEAEALIAEGEAMVAGDLERYRRELAGKRVGLFFGGSRIGSMLKGYRDLGLEVVAAGSQFGCGNDYREAWTGLNPGAALVDDTNEEEFVQFIRQYRPDVIAGGTREKWLAHKFGIPFTVFPQESGPYAGYSGFLNFARDILAALKAPVWRIVRGGSNTHAPFTA
>NifD_BE326FW270712_Bh2_Contig101417_198
MDMTTMTREETEALISEVLEVYPADSKEERAKHLMANDPTLDKAGKCITSNRKSLPGVMTIRGCAYAGSKGVVWGPIKDMIHISHGPVGCGQYSRAGRRNYYVGTTGVDTFGTMNFTSDFQEKDIVFGGDKKLAKLIEEVETLFPLNKGISVQSECPIGLIGDDIEAVSKKAAKELNKPVVPVRCEGFRGVSQSLGHHIANDAIRDHMLEGVEKKEGGPYDVSVIGDYNIGGDAWSSRILLEEMGLNVVAQWSGDGTVEEMKACPQVKLNLLHCYRSMNYISRFMEEKYGIPWLEYNFFGPTKIAESLRAIAAHFDDKIKEGAERVIAKYQPLMQAVVDKYKPRLEGKKVMLYVGGLRPRHVIGAYEDLGMEVVGTGYEFAHNDDYDRTVKEMGNATLIYDDVTGYEFEEFVKKIKPDLIGSGIKEKYIFQKMGIPFRQMHSWDYSGPYHGYDGFAIFARDMDMAINSPTWSGMKAPWLAGAEAPAAKAVNE
>NifD_BE326FW270712_Bh2_Contig104502_11
MANLTREETEALIAEVLEVYPEKAQKDRKKHLAVNDQSIEQSKKCITSNRKSLPGVMTIRGCAYAGSRGVVWGPIKDMIHISHGPVGCGQYSRAGRRNYYVGTTGVNTFAEMNFTSDFQEKDIVFGG
>NifD_BE326FW270712_Bh2_Contig13449_197
MPKPLPPEENTMSALTREETQTLIQEVLEVYPEKAKKDRAKHLMVNDKALESSKKCITSNRKSLPGVMTMRGCAYAGSKGVVWGPIKDMISISHGPIGCGQYARGGRRNYYVGTTGVDTFCEMNFTSDFQEKDIVFGGDKKLAKLIDEIEMLFPLNKGISVQSECPIGLIGDDIEAVSKKAAAQLNKPVVPVRCEGFRGVSQSLGHHIANDSVRDWILSNRDGQAFEKTPYDVAILGDYNIGGDAWASRILLEEMGLRVVAQWSGDGTLAEMENTPNVKLNLLHCYRSMNYISRHMEEKYGIPWLEYNFFGPTKIAESLRKIASFFDDRIKEGAERVIEKYTPAMNEVIAKYKPRLQGKKVMLYVGGLRPRHVVGAYEDLGMEVVGTGYEFAHNDDYDRTIKDMGDATLIYDDATGHELDEFVKAMKPDLIGSGIKEKYVFHKMGYPFRQMHSWDYSGPYHGYDGFAVFAKDMDLTLNNPCWKMLKAPWLDKDAAAELKAA
>NifD_BE326FW270712_Bh2_Contig92166_144
MSTAIKDTQKMIEEVLDAYPEKTKKDRAKHLAANDPSGQCGSCQVKSNVKSRPGVMTVRGCAYAGAKGVVWGPVKDQITISHGPIGCGQYSWWSRRNYYNGKTGIDTFGTMHITTDFQEKDIVYGGDKGLYAAIHELKELFPLAKGIGILSECPVGLIGDDIEAVAKKTAKELGIPVVPVRCEGFRGVSQSLGHHIANDTIRDYVLGKGKMEQETPYDVALIGDYNIGGDAWASRKMLEEMGLRVIAQWTGDASINEMGIANKAKVNLIHCYRSMNYICRHMEETYGIPWVEFNFFGPTKIYQSIRKIASYFDDKIKENAEKIIEKYKPMMDSVIEHFKPRLEGKKVMLYVGGLRPRHTIGAYEDLGMEVVASGYEFGHNDDYKRTYPDMKEGAVIMDDATLYELEEFTRRLRPDMVGSGIKEKYSYHKMGVPFRQMHSWDYSGPYHGFDGFAVFARDMDMTVNSPTWDLIRRKK
>NifD_BE326FW270712_Bh2_Contig1454_26
MDMSTILPVCDIPIPQREPHIVCHDPGNQILPMCNIQTVPGDMTERGCTFAGCRGVVGGPVKDVIQLVHGPIGCAYYTWGTRRNLSDTKLHRKYCFSTDLTEEDVIYGGAKKLLKSIIESYERFPEAKAVFVYSTCVVGLIGDDTEAVCRQAKEKIGIPVVPFHCEGFRGVSQSLGHHIANRTLFEKVVGTEEPDITTPYDMCIIGEFNIDGDAWIIKPLFERMGVRVLSVFTGNASYADLPPMHRAKLNIVQCQRSSTYIANMIQDKYSIPYINVSLFGMVQTAEALRDVGRFFHLEENAEKVITEELAKYQPRIDYYRKRLEGKKCFIYQGAPRAWHWIEPMRELGIETILTATTFGHKDDYEKIMSRVNPGHICIDNPNALEIEEYLVKLKPDFFIAGLKEKYLTYKLGIPFINGHSYEEGPYAGFEGFVNFARDIDIAVNSPVWRFVNGREPAGVDVNAKNSGN
>NifD_BE326FW270712_Bh2_Contig3305_2
MVWGPIKDMISISHGPIGCGQYSRAGRRAYYVGTTGVDTFGDMCFTSDFQEKDIVFGGDKKLTKLMEEIETLFPLNKGISVQSECPIGLIGDDIEAVSKKVAAQINKPVVPVRCEGFRGVSQSLGHHIANDSVRDWILSNRDGQAFEQTPYDVAILGDYNIGGDAWASRILLEEMGLRVVAQWSGDGTLAEMENTPKVKINLLHCYRSMNYIARHMEEKYGIPWMEYNFFGPTKIAESLRAIAAHFDDRIKEGAERVIEKYTPMMNAVIAKYKPRLQGKKVLLYIGGLRPRHVVGAYEDLGMEVVGTGYEFAHNDDYDRTIKEMKDATLIYDDATGYELEKFVEATKPDLIGSGIKEKYVFHKMGVPFRQMHSWDYSGPYHGYDGFAIFARDMDMTVNNPCWNMLKAPWLKPESDELKQAA
>NifD_BE326FW270712_Bh2_Contig7227_414
MTATKQLTREEAQALIQEVLEVYPEKAKKDRAKHLMVNDTSLESSKKCITSNRKSLPGVMTMRGCAYAGSKGVVWGPIKDMISISHGPIGCGQYS
>NifD_BE326FW270712_Bh2_Contig7283_465
MNAQASRPSLTARRADPQAARPRRNQMSKLTREEAQALIQEVLEVYPEKAKKDRAKHLMVNDTSLESSKKCITSNRKSLPGVMTMRGCAYAGSKGVVWGPIKDMISISHGPIGCGQYS
>NifD_BE326FW270712_Bh2_Contig8052_183
MGGPITDAIQIVHAPVGCAYYTWATRRHLSDQYAWSMPGRLDNVAFNRRFCVCTDMEEKDVVFGGTKKLLKSALEAVRLFPEATGIIMYTTCTTGLIGDDIGSVAKQIERETGKPVFFAEAPGCSGVSQSKGHHVANRQFFEQINEIRRRRPELITPEAERTPYDVVLVGEYNMDWDLKVILPLMESIGMRVVSTFTGNARMMDLVRLPDTKLNVVHCQRSATYIADMIKEGYDIPYVKASFFGIQQTSKALRTIARHFGLEERAEQVIAAETIRIQPALEWYRERLQGKTVAVYVGGPRVWHWIKLFEELGMKVVAGACTFAHEDDYEKINARAGDGVLIIDNPNEFEIEELLETCKPDIFLCGLKEKFLGRKMGVPTLNSHSYEKGPYAGYVGFINFARDIYQALYAPVWRLTNGKEAVTNYGRQL
>NifD_BE326FW270712_Bh2_Contig8052_206
MHQPKCARRSNTAEQVPFIDAGRADHGVIVKPEPRLPACDRQTVPGAMSQRSCAYYGARWFLAQLKQVLHLVHGPVSCAYYGETVRKKRYTVFSTDLTENEVIFGGEAKLLRVLRELAVHFPENRAILVYVTCAPGIIGDDVDRVCRRAERDTGMRCVPVHCPGFLGYHQAAGHEAGARVFLEHFIGHDAPAEPGPRDINLLGEFDVMGDYRVIRGMLRRMGVNVVNAVTADASVESLARAHRVQLNLIHCRRTGGLLAEEMESRYGIEYRKGSFFGLTETSTTLRRLGDWLDCRAEAEALIAEGEAMVAGDLERYRRELAGKRVGLFFGGSRIGSMLKGYRDLGLEVVAAGSQFGCGNDYREAWTGLNPGAALVDDTNEEEFVQFIRQYRPDVIAGGTREKWLAHKFGIPFTVFPQESGPYAGYSGFLNFARDILAALKAPVWRIVRGGSNTHAPFTA
>NifD_DR5IPCFW280711_Contig3575_143
MMSTAIKDTQQMIEEVLSAYPEKAKKDRAKHLAANDPTGQCSTCQVKSNVKSRPGVMTVRGCAYAGAKGVVWGPVKDQITVSHGPIGCGQYSWWARRNYYNGQTGVNTFGTMHITTDFQEKDIVYGGDKGLDAALHELKELFPLAKGIGILSECPVGLIGDDIEAVSKKVAKEFSIPIVPVRCEGFRGVSQSLGHHIANDTIKDYVLGKGKVEKSTAYDVALIGDYNIGGDAWASRKMLEEMGLRVIAQWTGDASVNELGIAHKAKLNLIHCYRSMNYICRHMEEEYGIPWVEFNFFGPTKIYQSIRKIASYFDDKIKENAEKVIEKYKPIMDAVIEQYMPRLEGKKVMLYVGGLRPRHTIGAYEDLGMEVVAAGYEFGHNDDYKRTYPEMKEGAVIMDDATLYELEEFTRRLKPDMVGSGIKEKYSYHKMGVPFRQMHSWDYSGPYHGFDGFPVFARDMDMTVNSPTWDLIRRKRN
>NifD_FI88FW031012_Contig10420_847
MMSEKDKTMESTAENITYSKESIEELKQDILKKYPTKVARKRAKQIIINKIDEGDAVPEIGANTRTVPGILTQRGCTYAGCKGVILGPTRDLVNIVHGPIGCSFYAWLTRRNQTRPVDDNDENFMTYCFSTDMQDSDIVFGGEGKLRQAVQEAYDLFHPKAISIFATCPVGLIGDDIHQVAREMKEKLGINVFAFSCEGYKGVSQSAGHHIANNGIFKHVVGEDDTVKEGEYKINLLGEYNIGGDGFEIDRILEECGIQVVSTFSGNSTYGQFANCHTADLNTVMCHRSINYVAEMMETKFGIPWIKINFIGAKSTAKSLRKIADYFGEQKLKDRVEEVIAREMPEVEKVMMDVRSRCEGKTAMMFVGGSRAHHYQELFNEMGMKTLSAGYEFAHRDDYEGRKVLPTIKIDADSRNIEELEVEQDPARYKPRKTDEQMKALADQGYTFKDYKGMMPEMEANSLVIDDISHYETERLIEFYEPDIVCAGIKEKFVVQKSGVPMKQLHSYDSGGPYAGFRGAVNFYKEIDRMVNSKVKTYLKAPWQKNPELSGHYVWE
>NifD_FI88FW031012_Contig25282_411
MSNLTREETEALIAEVLEVYPDKAKKDRAKHLAVNDQSIEQSKKCITSNRKSLPGVMTIRGCAYAGSRGVVWGPIKDMIHISHGPVGCGQYSRAGRRNYYIGTTGVNTFVTMNFTSDFQEKDIVFGGDKKLAKIITEIEELFPLVKGISVQSECPIGLIGDDIEAVSKKASAAINKPVVPVRCEGFRGVSQSLGHHIANDAIRDWVLDVKKEDTSFVPSPYDVTVIGDYNIGGDAWSSRILLEEMGLRVIAQWSGDGSLAEMELTPKAKLNLLHCYRSMNYISRHMEEKYGIPWMEYNFFGPTKIAESLRKIAAFFDESIQKKCEEVIAKYQPMVDAVVAKYKPRLTGKRVMLYVGGLRPRHVIGSYEDLGMEVVGTGYEFAHGDDYDRTIKEMGNATLLYDDVTGFEFEEFVKKVKPDLIGSGIKEKYIFQKMGIPFRQMHSWDYSGPYHGYDGFAIFARDMDMTLNNPCWNKLIPPWKKPAAEGEDMAKAA
>NifD_FI88FW031012_Contig3844_1129
MFNRFKDKMIFKILNARRNKMADRNQQQEVVMSLDEQNPETVKADLLRRYPIKIARKRSKQIVVNKVGACDDVPQISSNVRTIPGLIGQRGCCYAGCKGVVLGPTRDIINITHGPIGCGFYSWLTRRNQTDPDSSEDKHNFIPYCFSTDMQDEEIIFGGERKLRKAIQEAYDNFKPKAIAVFATCPVGLIGDDIHSVCREMKEKLGINVFGFSCEGYKGVSQSAGHHIANNQIFKHVVGLDDTVREGEYKVNLLGEYNIGGDAFEIDRIFKKCGISIVSTYSGNSSIDDFSNSHTADLNLIMCHRSINYVAEMMDKKYGIPWIKINFIGAEATAKSLRKIAGYFNDQKLIDRVEQVIAEELPEVKKAYLEIRPRTEGKKVMLFVGGSRAHHYQELFNELGMKILSAGYEFAHRDDYEGRKVIPSIKVDADSRNIEELEVTPDPGKYSPRKSPEEMNALENQGIKFSDYEGMMPAMKDGTLIIDDISQFETDAMIEIFKPDIFCAGIKEKYSVQKHGIPLKQLHSYDYGGPYAGFKGAINFYKEIDRMVNSKVWGYIKAPWEKNPELTATYAWG
>NifD_FI88FW031012_Contig44259_1488
MSNLTREETEALIAEVLEVYPDKAKKDRAKHLAVNDQSIEQSKKCITSNRKSLPGVMTIRGCAYAGSRGVVWGPIKDMIHISHGPVGCGQYSRAGRRNYYIGTTGVNTFVTMNFTSDFQEKDIVFGGDKKLAKIITEIEELFPLVKGISVQSECPIGLIGDDIEAVSKKASAAINKPVVPVRCEGFRGVSQSLGHHIANDAIRDWVLDVKKEDTSFVPSPYDVTVIGDYNIGGDAWSSRILLEEMGLRVIAQWSGDGSLAEMELTPKAKLNLLHCYRSMNYISRHMEEKYGIPWMEYNFFGPTKIAESLRKIAAFFDESIQKKCEEVIAKYQPMVDAVVAKYKPRLTGKRVMLYVGGLRPRHVIGSYEDLGMEVVGTGYEFAHGDDYDRTIKEMGNATLLYDDVTGFEFEEFVKKVKPDLIGSGIKEKYIFQKMGIPFRQMHSWDYSGPYHGYDGFAIFARDMDMTLNNPCWNKLIPPWKKPAAEGEDMAKAA
>NifD_FI88FW031012_Contig6691_983
MRPAALSNTGLHRLVGHKENEMTAMTREETEALIQEVLEVYPEKAKKDRAKHLAVNDQSIEQSKKCITSNRKSLPGVMTIRGCAYAGSKGVVWGPIKDMIHISHGPVGCGQYSRAGRRNYYVGTTGVNAFGTMNFTSDFQEKDIVFGGDKKLAKLITEIEGLFPLHKGISVQSECPIGLIGDDIEAVSKKSAKEINKPVIPVRCEGFRGVSQSLGHHIANDAIRDWVLGNRDESKFESTPYDVTIIGDYNIGGDAWATRTILEDMGLRVIAQWSGDGTLAEMENTPKAKLNLLHCYRSMNYISRHMEEKYGIPYMEYNFFGPTKIEASIREIASFFDDTIKAKAEAVIAKYKPMMQAVIDKYKPRLQGKRVMLYVGGLRPRHVIGAYEDLGMEVVGTGYEFAHNDDYDRTIKEMGNATLLYDDVTGLEFEEFVKRVKPDLVGSGIKEKFIFQKMGIPFRQMHSWDYSGPYHSYDGFAIFARDMDMTLNNPCWSQLTPPWKKAA
>NifD_MM51940(46)FW200712_NODE_103539
GARVFLEHFIGHDAPAEPGPRDINLLGEFDVMGDYRVIRGMLRRMGVNVVNAVTADASVESLARAH
>NifD_MM51940(46)FW200712_NODE_38069
VDADSKNIPELHVEPDKKFFKLKISPEKAEELKKKIPLSDYPGMNAEMKDGYLIVDDLNHYETEEFIRLLKPDIFASGIKDKFIPQKMGIPSKQLHSYDYSGPYAGFNGAVKFAEDITAMFTTPTWNFITPPWKGKPMLEGAMQKEAK
>NifD_MM51940(46)FW200712_NODE_78121
IANNGVLEWIVGQSEMTEAPAKYSINILGEYNIGGDSWELERVLKEIGYTIISVATGDGSFEDLKNAHVA
>NifD_TT107FW240811_Contig13605_1
FIRQYRPDVIAGGTREKWLAHKFGIPFTVFPQESGPYAGYSGFLNFARDILAALKAPVWRIVRGGSNTHAPFTA
>NifD_TT107FW240811_Contig157_33
MRNVGYNIGGDGWEVERLLREIGYQVVTVMTGDGSFESLKNAHIAQVNLVQCHRSINYIADMLEKKYGTPWLKVNFIGIQGTIKSLRDIATYFGDEVLIRRTEEVINRELARIEPLMEQYRKICWGKTAFCFVGGSRSHHYQGLFAELGIKTVLAGYEFAHRDDYEGREVLPHIKTDADNKNIPDLLVTADPHRYRLKISQEKAQELRDILPLSNYRGMITEMPDGSIIVDDLNHYETEQFITLLKPHIFASGIKDKYVAQKMGIPSKQLHSYDYSGPYAGFNGAVRFAADVSMAFASPTWNFIVPPWQDQPLLEGSIEEGGAQ
>NifD_TT107FW240811_Contig17435_2
MAINEKVLEELLNQYPAKVKRNRKKHIIIKDADLARQEIEANTRTIPGIITNRHCAFAGCKGVVLGPIKDMVHIVHGPIGCASYTWD
>NifD_TT107FW240811_Contig2413_1
MGGPITDAIQIVHAPVGCAYYTWATRRHLSDQYAWSMPGRLDNVAFNRRFCVCTDMEEKDVVFGGTKKLLKSALEAVRLFPEATGIIMYTTCTTGLIGDDIGSVAKQIERETGKPVFFAEAPGCSGVSQSKGHHVANRQFFEQINEIRRRRPELITPEAERTPYDVVLVGEYNMDWDLKVILPLMESIGMRVVSTFTGNARMMDLVRLPDTKLNVVHCQRSATYIADMIKEGYDIPYVKASFFGIQQTSKALRTIARHFGLEERAEQVIAAET
>NifD_TT107FW240811_Contig259_1
MAIGEKDLELMLNVYPTKVKRNRKNHIIIKDDSREKQEIEANTRTIPGIITNRGCAYAGCKGVVLGPLKDMVHIVHGPIGCSYYAWGTRRNKAKSQGDEHNFINYCFSTDMQESDIVFGGEKRLAKAIDEAVDIFRPKAITICATCPVGLIGDDLAAVAKAAEKRHGITVIPFNCEGYKGVSQSAGHHIANNGLMERVIGMGDMEESASNYAINLLGEYNLPSAP
>NifD_TT107FW240811_Contig265_1
GKNYLAYCVTTDMQEKDIVFGGEKKLAQVIDEVVEIFKPNAITVSATCPVGLIGDDIGAVAKAAQEKHGIPVMAFSCEGYRGVSQSAGHHIANNGVLEWMVGRGEMTEAPAKYSINILGEYNIGGDAWEIHRILEDIGYHIISVASGDGAYQDLKNAHVADLNLVQCHRSINYIAEMLEIKYGTPWLKVNFIGIEATCRSLRDMALYFGDKELIDKTEEVIARELARIEPLMEQYRKICQGKTAFCFVGGSRGHHYQKLFADLGIETVLAGYEFAHRDDYEGRQVIPHIKVDADSKNIPELHVEPDPKFFKLKISPEKAEELKKKIPLSYYAGMNIEMKDGHIIIDDMNHFETEEFIRILKPDIFASGIKDKYIPHKMGIPSKQLHNYDYSGPYAGFNGAVKFAQDVTAMFTTPAWNFITPPWKSKPLLEGQYQK
>NifD_TT107FW240811_Contig31443_1
MAISHKDLEEILDKYPAKVKRNRKRHILVKDSSLGRQEIEANTRTIPGIITNR
>NifD_TT107FW240811_Contig42315_1
SFFGIQQTSKALRTIARHFGLEERAEQVIAAETARIQPALDWYRERLQGKTVAIYVGGPRVWHWLKLFEELGMKVVAGACTFAHEDDYEKINARAGDGVLIIDNPNEFEIEELLETCKPDIFLCGLKEK
>NifD_TT107FW240811_Contig5661_4
MAINEKDIDAILETYPAKVKRNRKKHIIVRDSSLAHQEIEANTRTIPGVITNRGCAYAGCKGVVLGPIKDIVHITHGPVGCGYYSWLTRRNKAKTPPDGKNYLAYCVTTDMQEKDIVFGGEKKLAQVI
>NifD_TT107FW240811_Contig9615_1
MHQPKCARRSNTAEQVPFIDAGRADHGVIVKPEPRLPACDRQTVPGAMSQRSCAYYGARWFLAQLKQVLHLVHGPVSCAYYGETVRKKRYTVFSTDLTENEVIFGGEAKLLRVLRELAVHFPENRAILVYVTCAPGIIGDDVDRVCRRAERDTGMRCVPVHCPGFLGYHQAAGHEAGARVFLEHFIGHDAPAEPGPRDINLLGEFDVMGDYRVIRGMLRRMGVNVVNAVTADASVESLARAHRVQLNLIHCRRTGGLLAEEMESRYGIEYRKGSFFGLTETSTTLRRLGDWLDCRAEAEALIAEGEAMVAGDLERYRRELAGKRVGLFFGGSRIGSMLKGYRDLGLEVVAAGSQFGCGNDYREAWTGLNPGAALVDDTNEEEFVQFIRQYRPDVIAGGTREKWLAHKFGIPFTVFPQ
>NifD_TT107FW240811_Contig9691_1
GEKKLAQVIDQVVEIFKPNAITISATCPVGLIGDDIQMVARKAREKHGISVTAYNCEGYKGVSQSAGHHIANNGLMDHIVGLGDREEPPHKHTINILGEYNIGGDSWEVHRILKDIGYHVQAVMTGDGSFEDLKNAHVAQLNLVQCHRSINYIADMLEKKYGTPWLKVNFIGIRATCESLRDMALYFGDERLIRKTEEVIAVELARIEPLLEPYRKICRGKTAFCFVGGSRGHHYQGLYEELGIRTVLAGYEFAHRDDYEGREVLPSIKPDADSKNIPDLHVVPDQRRFRLKIPRERMEDLKDRIPLSYYRGMNADMKDGGIIVDDLNHYETEEFMRVLKPDIFSSGIKDKYIPQKMGIPSKQLHNYDYSGPYAGFNGAVNFARDVSMSFAAPTWNYIVPPWKNKPLLEGTIEECADESCAAK
>NifD_TT109FW060312_Bh2_Contig6944_523
MSRRADLKAGARRKQMTLMTREEAQALIQEVLEVYPEKAKKDRAKHLMVNDKTLESSKKCITSNRKSLPGVMTMRGCAYAGSKGVVWGPIKDMISISHGPIGCGQYSRAGRRAYYVGTTGVDTFGDMCFTSDFQEKDIVFGGDKKLAKLIEEIEMLFPLNKGISVQSECPIGLIGDDIEAVAKKMAAQINKPVVPVRCEGFRGVSQSLGHHIANDSVRDWILPRFDSKKLESTPYDVAILGDYNIGGDAWASRILLEEMGLRVVAQWSGDGTLAEMENTPSVKINLLHCYRSMNYIARHMEEKYGIPWLEYNFFGPTKIAESLRAIAQHFDDRIKEGAERVIEKYTPMMNAVIAKYKPRLQGKKVLLYIGGLRPRHVVGAYEDLGMEVVGTGYEFAHNDDYDRTIKEMKDATLIYDDATGYELEKFVEATKPDLIGSGIKEKYVFHKMGVPFRQMHSWDYSGPYHGYDGFAIFARDMDMTVNNPCWNMLTPPWQKSAAEELRKAA
>NifD_TT109FW060312_Bh2_Contig85435_935
MKRRNKMTRIIEQDTQRIVDEVLEVYPEKTKKERKKHLLANDPECSSSTCGLKSNVKSRPGVMTSRGCAYAGSKGVVWGPIKDMIHISHGPVGCGQYSWWSRRNYYTGKTGINAFGAMHITSDFQENDIVFGGDKKLEQLCREIREIFPLAKGISIQCECPVGLIGDDIESVARKMTKELGIPVIPVRCEGFRGISQSLGHHIANDSIRDWVLGKVKGILEKETPYDVLILGDYNIGGEAWSSRKILEEMGLRVIAQIPGDCTLNELTNMPRPKLILVHCYRSTNYIARYMEENFGIPWMEYNFFGPTKIYESMRKIAKRFDEKIIEQTEKVIEKYKPLMDSVIEQYRPRLEGKRVMLYVGGLRPRHIVGAYEDLGMVVVATGYEFAHRDDYERTYPELPKNSLIYDDPPHYELENFADALKPDLVGSGIKEKYVYHKMGIPFRQMHSWDYSGPYHGFDGFPVFARDMDMAVNNPSWKLIRRKGR
>NifD_TT109FW060312_Bh2_Contig4587_1018
MKRRNKMTRIIEQDTQRIVDEVLEVYPEKTKKERKKHLLANDPECSSSTCGLKSNVKSRPGVMTSRGCAYAGSKGVVWGPIKDMIHISHGPVGCGQYSWWSRRNYYTGKTGINAFGAMHITSDFQENDIVFGGDKKLEQLCREIREIFPLAKGISIQCECPVGLIGDDIESVARKMTKELGIPVIPVRCEGFRGISQSLGHHIANDSIRDWVLGKVKGILEKETPYDVLILGDYNIGGEAWSSRKILEEMGLRVIAQIPGDCTLNELTNMPRPKLILVHCYRSTNYIARYMEENFGIPWMEYNFFGPTKIYESMRKIAKRFDEKIIEQTEKVIEKYKPLMDSVIEQYRPRLEGKRVMLYVGGLRPRHIVGAYEDLGMV
>NifD_TT109FW060312_Bh2_Contig5544_2127
MTSGTASIGRLLQFTRLNPSYGSELPFLQASLIQQLNLESTMSLTVEQTKQRNKELIQEVLSVYPEKTAKRRAKHLGTYEEGKPDCGVKSNVKSIPGVMTIRGCAYAGSKGVVWGPIKDMIHISHGPVGCGQYSWASRRNYYIGTTGIDTFVTMQFTSDFQEKDIVFGGDKKLEKIIDEIQELFPLNHGITVQSECPIGLIGDDIEAVSKKKSKEYGGKTIVPVRCEGFRGVSQSLGHHIANDSIRDWVFDKAGDKHKDFKSTPYDVAIIGDYNIGGDAWSSRILLEEMGLRVIAQWSGDGTLAELENTPKAKLNVLHCYRSMNYISRHMEEKYGIPWVEYNFFGPTKIEESLRRIASHFDDKIKEGAERVIAKYRPLMDAVIAKYRPRLEGKKVMLFVGGLRPRHVIGAYEDLGMEIVGTGYEFGHNDDYQRTTHYVKDGTLIYDDVTGYEFEKFVEAIQPDLVGSGIKEKYVFQKMGVPFRQMHSWDYSGPYHGYDGFAIFARDMDMAINNPVWGMAKTPWKQNGAHA
>NifD_TT109FW060312_Bh2_Contig7492_14
MHRRQDRRRGSLRRLTEPATLFTTCRVVPSWRPGARRKQMTQLTREEAQALIQEVLEVYPEKAKKDRAKHLMVNDKTLESSKKCITSNRKSLPGVMTMRGCAYAGSKGVVWGPIKDMISISHGPIGCGQYSRAGRRAYYVGTTGVDTFGDMCFTSDFQEKDIVFGGDKKLAKLIEEIEMLFPLNKGISVQSECPIGLIGDDIEAVSKKMAAQIDKPVVPVRCEGFRGVSQSLGHHIANDSVRDWILPRYDSKKLESTPYDVAILGDYNIGGDAWASRILLEEMGLRVVAQWSGDGTLAEMENTPSVKINLLHCYRSMNYIARHMEEKFGIPWLEYNFFGPTKIAESLRAIAAHFDDRIKEGAERVIEKYTPMMNAVIAKYKPRLQGKKVLLYVGGLRPRHVVGAYEDLGMEVVGTGYEFAHNDDYDRTIKEMKDATLIYDDATGYELEKFVEATKPDLIGSGIKEKYVFHKMGVPFRQMHSWDYSGPYHGYDGFAIFARDMDMTVNNPCWKMLVPPWRKQAAEELKKAA
>NifK_BE326FW250111_Bh2_Contig52055_2061
MCGWRSAAGNYARNGTHLVLCVSASLRQIFTEPLSTDEWRGRRNDMSQSAENVKPCYPLFREPEYKETLANKRAKYENVFPKAKIDEVFQWTTTKEYQDLNFQREALTVDPAKACQPLGAVLCALGYEKTLPYVHGSQGCVAYFRSYFNRHFKEPVACVSDSMTEDAAVFGGQKNMHAGLENAKALYKPDMIAVSTTCMAEVIGDDLNAFIGNAKKAGSVPTEFPTPFAHTPSFVGSHVTGWDNMEEGILRYFTLNDMEGKAPGKNGKINFVPGFETYLGNYRVIKRMMSEMGVDATLLSDPTEVLDTPADGQFRMYAGGTSQADIKDAPNAITTVLLQPAQSEKTRKYVETTWSHDVPKLNIPMGLAWTDEFLMKISELTGKAIPASLTLERGRLVDMMTDSYAWLHGRKFALYGDPDFVMGLTRFLLELGAEPTDIVCNNANKKWGKAMKKMLDESPYGKETQVHVGADLWHLRSLCFTNKPDFLIGNSYGKFIQRDTLHKGEEFEVPLIRLGFPIFDRHHLHRMTTMGYEGAMYILTTLVNAVLERLDTETMGMGTTDYNFDLVR
>NifK_BE326FW250111_Bh2_Contig3324_595
MLGQADPAVEEGGRGRRSEGGCVSGPRGTRDNRTVRSGPAPTPSDNPKPFARRPQIGGAGEEPEMQIVDDIKPCYPLFRDDDYKANLKNKQDLYEERHPTDKIEEVFQWTTTKEYQELNFKREALTVNPAKACQPLGAVLCSLGFKNTLPYVHGSQGCVAYFRTYFNRHFKEPVSCVSDSMTEDAAVFGGQKNMFDGLENAKALYKPDMIAVSTTCMAEVIGDDLNAFINNSKKEGHIPQEYPVPFAHTPSFVGSHTTGWDNMFEGIARYFTLNTMEGKAPGRNGKLNFVPGFETYLGNYRVIKRMMAEMGVDATMLSDPTEVLDTPSDGTFRMYAGGTTMDEVKDAPNAYNTILLQPWQLEKTRKFIENTWNHEIPKLGIPMGLAATDEFLMKVSEITGKEIPASLELERGRLMDMMQDSHTWLHGKKFALYGDPDFVMGMVAFLLELGAEPIHIVCNNANKRWGKAVEKMLAASPYGANCKVYVGADLWHLRSLCFTEKPDFLIGNSYGKYIQRDTAHKGPQFEVPLIRLGFPIFDRHHLHRMTTLGYEGAMYILTTLVNAVLERLDDETRGMGTTDFNYDLVR
>NifK_BE326FW250111_Bh2_Contig4829_33
MAGRAKEIKMQAAEKIKSCFPLFRDDDYKGMIARKRERFEEISPKDKVDEVFNWTTTKEYQDLNFKREALTINPAKACQPLGSALCSLGFHKTLVYIHGSQGCIAYFRTYFNRHFKEPIAIIADSMTEDAAVFGGQKNIHEGLANAKALYGAEMIAMSTTCIAEVIGDDLNAFINNAKKEGNVPQDFPI
>NifK_BE326FW250111_Bh2_Contig4971_1191
MKMQVVEKIVPSFPLFRQPEYKESLSKKQELFEEKFPQEKIEEVFQWTTTLEYQELNFKREALTVNPAKACQPLGAVLCALGFEKTLPYVHGSQGCVAYFRTYFNRHFKEPISCVSDSMTEDAAVFGGQKNMFDGLENAKALYKPDMIAVSTTCMAEVIGDDLNAFINNAKKEGHIAQEFPTPFAHTPSFVGSHVTGWDNMFEGIIRYFTLNHMEGKEVGGNGKINIVPGFETYLGNYKVIKRMLTEMGVPFTFLADPTEVLDTPADGQFRMYAGGTTQAEVKDAPNAKTTFLLQPIQLDKTKKYVEGTWNHEVPKLNIPMGLEWTDEWLMKVSEVTGKPIPDSIAKERGRLVDMMTDSHTWLHGKKYALYGDPDFVMGMAKFLLELGAEPIHIVCNNGSKRWDKAMKKILADSPYGVNCKTYPGADLWHLRSLLFTDKPDFLIGNSYGKYLQRDTVHKGKEFEVPLIRLGFPIFDRHHLHRQTTLGYEGAMQMLTTLVNEVLARLDDDTRGMGTTDYNYDLVR
>NifK_BE326FW250111_Bh2_Contig8105_746
MRPRPRIGGRAKETEMQTLDDIKPSYPLFRMDEYKGTIGRKREKFEEVHDKQKVADTFAWTTTKEYQDLNFKREALTINPAKACQPLGSALCGLGFHKTMVYIHGSQGCVAYFRTYFNRHFKEPIAFIADSMTEDAAVFGGQKNIHEGLANASKLYGAEMIAVSTTCIAEVIGDDLNAFINNAKKEGYIAQEFPVPFAHTPSFVGSHVTGWDNMEEGILRYFTLNAMEGKEPGKNGKINIVPGFETYLGNYRVVKRMLKEMDVSFTMLSDPEEVLDTPADGEFRMYAGGTTMDEVKDAPNAITTFLMQPMGLDKTKKFVENTWNHEVPKLNIPMGVDWTDEWLMKISEVTGKPIPASLTTERGRLMDMITDSHAWLHGKKMAVFGDPDFTLGMVKFLMELGVEPTHVVCHNGSKRWQKQMDKLLASSPYGANGKSYPGADLWHLRSLCFTDKPDFMIGNSYGKFIQRDTFHKGKEFEVPLIRIGFPIFDRHHLHRMTTLGYEGAMYILTTLTNAVLERLDEDTKFLGVTDYNFDLVR
>NifK_BE326FW250111_Bh2_Contig930_9
MNPAKACQPLGSALCSLGFHKTLVYIHGSQGCIAYFRTYFNRHFKEPIAIIADSMTEDAAVFGGQKNIHEGLANAKALYGAEMIAMSTTCIAEVIGDDLNAFINNAKKEGNVPQDFPIPFAHTPSFVGSHVTGWDNMEEGILRYFTLNTMEGKEPGKNGKINIVPGFETYLGNYRVIKRMMKEMGVEYTMLSDPEEVLDTPADGEFRMYAGGTTQDEVKDAPNAHTTFLIQPLGLDKTRKYVENTWNHEVPKLNIPMGVEWTDEFLMKVSEATGKPIPASLQLERGRLVDMMTDSHAWLHGKKMAVYGDPDFTMGMVKLMMEFGIEPTHVVCNNGGKKWAKTMEKLLASSPYGASGKAYPGADLWHMRSLCFTDKPDFLVGNSYGKYIQRDTFHKGEEFEVPLIRIGFPIFDRHHLHRQTTLGYEGAMQVLTTLTNAVLERLDDKTRGMGTTDYNHDLVR
>NifK_BE326FW250111_Bh2_Contig9979_193
MMAGNCNPIPIGGITYNQLKIEKKPLTPEYVPRDPALVPKANRVVVVNPARTCMPLGAMFAGLGIHRGLPFVQGAQGCTTYVRYTFCRIFQEPASIANASFHEDAAVFGGRKNFTEGIRNLVVRYRPDLITVVTTCSSEIIGDDMVSFIKVARKRLVSELGPEDGNRVRLVLVSTPSFAGSHVAGYDRASRAFLETLATDHSRPNNRVNIIPGMLMPGDLREIKHLLAEMGVEAHVLFDISDVFDTPLMPPQTLPYYPEGGTRVEDVEDMANSMATFALCPNEGGLGARYLEQKFGIPAFLGPVPVGVHNTDLFLERLLRVTGKEVPKALRDERGRLLDFMADTLHHTMMKKVALFGDPDLVTGLTRFVCELGMEPVAVMSGTQTKTFAADIEGITGEFGFTPAVFNGSDLFEFEETLKTMPVEVLIGNSKGADIAKELQIPLVRAGLFVYDRVGYQKRPVVGYRGGERLLADLVNAILDFGYPEERTQQL
>NifK_BE326FW270712_Bh2_Contig101417_216
MCGWRSAAGNYARNGTHLVLCVSASLRQIFTEPLSTDEWRGRRNDMSQSAENVKPCYPLFREPEYKETLANKRAKYENVFPKAKIDEVFQWTTTKEYQDLNFQREALTVDPAKACQPLGAVLCALGYEKTLPYVHGSQGCVAYFRSYFNRHFKEPVACVSDSMTEDAAVFGGQKNMHAGLENAKALYKPDMIAVSTTCMAEVIGDDLNAFIGNAKKAGSVPTEFPTPFAHTPSFVGSHVTGWDNMEEGILRYFTLNDMEGKAPGKNGKINFVPGFETYLGNYRVIKRMMSEMGVDATLLSDPTEVLDTPADGQFRMYAGGTSQADIKDAPNAITTVLLQPAQSEKTRKYVETTWSHDVPKLNIPMGLAWTDEFLMKISELTGKAIPASLTLERGRLVDMMTDSYAWLHGRKFALYGDPDFVMGLTRFLLELGAEPTDIVCNNANKKWGKAMKKMLDESPYGKETQVHVGADLWHLRSLCFTNKPDFLIGNSYGKFIQRDTLHKGEEFEVPLIRLGFPIFDRHHLHRMTTMGYEGAMYILTTLVNAVLERLDTETMGMGTTDYNFDLVR
>NifK_BE326FW270712_Bh2_Contig13449_208
MAGRAKEIKMQAAEKIKSCFPLFRDDDYKGMIARKRERFEEISPKDKVDEVFNWTTTKEYQDLNFKREALTINPAKACQPLGSALCSLGFHKTLVYIHGSQGCIAYFRTYFNRHFKEPIAIIADSMTEDAAVFGGQKNIHEGLANAKALYGAEMIAMSTTCIAEVIGDDLNAFINNAKKEGNVPQDFPIPFAHTPSFVGSHVTGWDNMEEGILRYFTLNTMEGKEPGKNGKINIVPGFETYLGNYRVIKRMMKEMGVEYTMLSDPEEVLDTPADGEFRMYAGGTTQDEVKDAPNAHTTFLIQPLGLDKTRKYVENTWNHEVPKLNIPMGVEWTDEFLMKVSEATGKPIPASLQLERGRLVDMMTDSHAWLHGKKMAVYGDPDFTMGMVKLMMEFGIEPTHVVCNNGGKKWAKTMEKLLASSPYGASGKAYPGADLWHMRSLCFTDKPDFLVGNSYGKYIQRDTFHKGEEFEVPLIRIGFPIFDRHHLHRQTTLGYEGAMQVLTTLTNAVLERLDDKTRGMGTTDYNHDLVR
>NifK_BE326FW270712_Bh2_Contig92166_175
MKKTSEEKMKIKDHNELFQQKEYIEQFERKKEFENCPSDEEVNKIAEWTKTEEYKELNFKRQHIKINPAKACQPLGAIFCASGFEGTMPFIQGAQGCVAYFRSHLSRHFKEPFAAISTSMTEDAAVFGGLHNMIEGLENAYTLYKPKMLAVSTTCMTEVIGDDLNAFIKQAREKGVIPEDLLVPFAHTPSFVGSYITGYDNMLKGILSKITSGKKAEQNDKINFIMGFNTYTGDYFELKRLMNMLGVKYTILADVSNIFDSPNTGEYKLYPGGTPLDDTIDSINSMATFALQKYSTQKTMEYIAKQWNHKTAVATPIGIKNTDSFFDDICSIAGRQIPKEIEDERGRAVDAMIDSHPYVHGKRFALVGDPDILIGLVSFLMEMGGIPVHIVCTIGDKKFEEDMNNLLNSSPFGVEGKVYIGKDMWHLRSLMFTEPVDLLIGNSYAKFLWGDTGTPLVRIGFPLFDRHHLHRYPIIGYQGVINLVNWIVNTILDEMDRKTMNTTSFDVIR
>NifK_BE326FW270712_Bh2_Contig1454_40
MQRTVVINPPKMCQPMGAILAYMGVHGCVPVVHGSQGCSTYPRYNIARHFRESAEVAVSSLAEDAAVYGGAKNLAEAIKNVKARLDPEAIGICTTCMSETIGDDVRQIVKKAILPDDTTKVIPASTPSYVGTHLTGYDNAMKALVETLAVKGEPNNKINIITGIINPGDIREIKHMLRLLGIETIFLSDISDTLDTPIMRGGHKPMLPQGGTRISDIADSANSSGTVAICKTAGSAAVYLQNKFNVPAIPGPAPVGVANCDRFVENVTRLVGKATTPEIENERGRLVDSMVDVHHYMFGRRVAIFGDPGIVSGIVRFCAEVGMAPTVAMTATKHRDFAPDIKAVNSEYGTDTQILEGTDLYEFHEFVKIQGAELIVGNSKGKDIADDENIPLVRVGFPVYDRVGVYRYPILGYRGSIYLLDLMTNAILGHKYDPNKLHQ
>NifK_BE326FW270712_Bh2_Contig3305_9
MHLRPRPRIGGRAKETQMQAVDDIKPCYPLFRNDEYKGTISRKREKYEEGHDPKKVAETFEWTTSKEYQDLNFKREALTINPAKACQPLGSALCGLGFKKTMVYIHGSQGCVAYFRTYFNRHFKEPIAFIADSMTEDAAVFGGQKNIHEGLANASKLYGAEMIAVSTTCIAEVIGDDLNAFIGNAKKEGYIDKDFPVPFAHTPSFVGSHVTGWDNMEEGILRYFTLNDMEGKEPGKNGKINIVPGFETYLGNYRVVKRMLKEMDVPFTMLSDPEEVLDTPADGEFRMYAGGTTMDEVKDAPNAITTFLMQPMGLDKTRKFVENTWNHEVPKLNIPMGIEWTDEWLMKVSEVTGKPIPESLATERGRLMDMMTDSHAWLHGKKMAVFGDPDFTLGMVKFLMELGVEPTHVVCHNGSKRWAKQMEKLLASSPYGANGKAYPGADLWHLRSLCFTDKPDFMIGNSYGKFIQRDTFHKGKEFEVPLIRIGFPIFDRHHLHRQTTLGYEGAMTILTTLTNAVLERLDEDTKFLGVTDYNFDLVR
>NifK_BE326FW270712_Bh2_Contig7289_75
MTEDAAVFGGQKNIHEGLANASKLYGAEMIAVSTTCIAEVIGDDLNAFINNAKKEGYIAQEFPVPFAHTPSFVGSHVTGWDNMEEGILRYFTLNAMEGKEPGKNGKINIVPGFETYLGNYRVVKRMLKEMDVSFTMLSDPEEVLDTPADGEFRMYAGGTTMDEVKDAPNAITTFLMQPMGLDKTKKFVENTWNHEVPKLNIPMGVDWTDEWLMKISEVTGKPIPASLTTERGRLMDMITDSHAWLHGKKMAVFGDPDFTLGMVKFLMELGVEPTHVVCHNGSKRWQKQMDKLLASSPYGANGKSYPGADLWHLRSLCFTDKPDFMIGNSYGKFIQRDTFHKGKEFEVPLIRIGFPIFDRHHLHRMTTLGYEGAMYILTTLTNAVLERLDEDTKFLGVTDYNFDLVR
>NifK_BE326FW270712_Bh2_Contig8052_193
MMAGNCNPIPIGGITYNQLKIEKKPLTPEYVPRDPALVPKANRVVVVNPARTCMPLGAMFAGLGIHRGLPFVQGAQGCTTYVRYTFCRIFQEPASIANASFHEDAAVFGGRKNFTEGIRNLVVRYRPDLITVVTTCSSEIIGDDMVSFIKVARKRLVSELGPEDGNRVRLVLVSTPSFAGSHVAGYDRASRAFLETLATDHSRPNNRVNIIPGMLMPGDLREIKHLLAEMGVEAHVLFDISDVFDTPLMPPQTLPYYPEGGTRVEDVEDMANSMATFALCPNEGGLGARYLEQKFGIPAFLGPVPVGVHNTDLFLERLLRVTGKEVPKALRDERGRLLDFMADTLHHTMMKKVALFGDPDLVTGLTRFVCELGMEPVAVMSGTQTKTFAADIEGITGEFGFTPAVFNGSDLFEFEETLKTMPVEVLIGNSKGADIAKELQIPLVRAGLFVYDRVGYQKRPVVGYRGGERLLADLVNAILDFGYPEERTQQL
>NifK_DR5IPCFW280711_Contig3575_167
MITQTILQICGGKMRVKDHNELFQEREYLEQFERKKEFENCPSDGEIQRIAEWTKTEEYKEKNFARQNIKINPAKACQPLGAIFCAAGFEGTMPFVQGAQGCVAYFRSHLNRHFKEPMVAVSTSMTEDAAVFGGLNNMLEGLENAYTLYHPKMLAVSTTCMAEVIGDDLNAYIRTAREKGLIPKELPVPFAHTPSFVGSYINGYDNMMKGILSSITSGKKGEPNEKINIIHGFDTYTGNYRELKRLLAIMDIKYTILADVSDIFDSPNTGEYKLYPGGTPLADAMVSINSAATIVLQKYSTVKTMDYIQKEWSQQVLVLPPIGVKNTDAFFDEVSKITGKPIPQEIEDERGRAVDAMIDSHPYIHGKRFALVGDPDHLLGLISFLMEMGGIPVHIVCTNGDKKFEEEMNSLLSESPFGAEGKVYVGKDMWHLRSLMFTDPVDLLIGNSYAKFLWRDTGTPLIRIGFPLFDRHHLHRYPIIGYQGVLNLVNWVVNTILDELDRKTINTTSFDVIR
>NifK_FI88FW031012_Contig10420_863
MLLRHTPKEIKERSALVINPAKTCQPVGAMYAALGIHACMPHSHGSQGCCSYHRSALTRHYKEPAMATTSSFTEGSSVFGGQANLIQAIDNIFTIYEPDIIAVHTTCLSETIGDDITQIGRKAKDDGKVPEGKYVIHCNTPSYVGSHVTGFANMCKGMVDYFSEKTGEKKNVFNIIPGFVEPSDMEEIKRLVSAMGIEFIMFPDTSGVLNGPLTGHFSMYPEGGVTIEQLKATGDSTGTLALGDTASSLAAKTLDTKFKVPCEILDLPIGLSATDAFIDTLRKVAGVPVPDSITYERGQMVDLISDMHQYFYGKKVALFGDPDQLVSLTRFLLDLDMKPVHIVTGTPGKKFEKTIQDLTADLPYTVNVKESGDMFLLHQWIKNEPVDLLIGNTYGKYIARDEDIPFLRHGFPILDRVGHSYFPTVGYKGGIRLLEKILDLLLDRIDRDAKEESFELVL
>NifK_FI88FW031012_Contig25282_423
MVGDFSPHSSPLPPHRLKTLCLCPQIGGAGKEMNMQVAEKIVPSYPLFRQDEYKASLDAKKLFEAKHDQAKIEETFQWTTSVEYKDLNFKREALTINPAKACQPLGAVLCALGFEKTLPYVHGSQGCVAYFRTYFNRHFKEPIACVSDSMTEDAAVFGGQKNMFDGLPNAKALYKPDMIAVSTTCMAEVIGDDLNAFINNSKKEGHIDKDFPIPYAHTPSFVGSHVTGWDNMFEGIARYFTLNFMEGKAVGSNGKINIVPGFETYLGNYKVIKRMLTEMGVDYSFLCDPTEVLDTPADGQFRMYAGGTTMDEVKDAPNAKTTFLLQPMQLEKTKKLVETTWTQEVPKLQIPMGLEWTDEWLMKVSEVTGKPIPDSLVKERGRLLDMMMDSHTWLHGKKFALYGDPDFVMGLTKFLLELGAEPIHILCNNGSKKWDKAMKKLLADSPYGVNCKTYPGADLWHMRSLVFTDKPDFLIGNSYGKFIQRDTLHKGKAFEVPLIRLGFPIFDRHHLHRQTTLGYEGAMQMLTTLVNAVLERLDEETRGMGTTDYNYDLVR
>NifK_FI88FW031012_Contig3844_1152
MKRRKNMLLRHTTKEIMERSALTVNPAKTCQPVGAMYASLGIHGCLPHSHGSQGCYAYHRTALTRHYKEPVIAATSAFTEGASVFGGQANLLQAIDNIFAVYNPDVIAVHTTCLSETIGDDIPQIINKAKADGKIPDGKYVIHANTPSYVGSHITGFSNMTKAMVDYFSSQNGPKQKTINLIPGYVEPSDMSEIKRIAREMGISSLMFPDTSQVLNGPMTGHYQMFPAGGSKIKDLQSTGNSLGTIAMGRMASLAAARALDAKCKVPYEMIDLPIGLQATDIFVDSLRKMAGVNVPESLSIERGQLLDVITDMQQYFFGKRVALVGDPDQVLALTKFLVSIDMYPVYIVTGSAAGKKYQKALEEATKDIPHEVKIKVGGDMLLLHQWIKNLSVDLLIGNTYVKYIAKDEDIPFIRFGFPILDRIGHSYFPTVGYKGGLRLVEKILDAVLDRKDRDSTDINFELVL
>NifK_FI88FW031012_Contig3844_1196
MAVYTEVSIFQPDWRREYGGQMKSMIEQRSAKEYTATKNACKLCAPLGASLVFKGIEGAIPLLHGSQGCSTYIRRYLISHFKEPVDIACSNFAEETAIFGGGMNLKIALQNIHQQYDPSLVGIATTCLSETIGDDVPMFLREYAEQHRNEKTAPLVHVSTPSYQGTHMQGFHNAVLATVKSVTTTGNFSNIGHVNIFPGMVSPADLRYLKEILTDFQIPYMMLPDYSKTLDGSIWSEYQLIPEGGTTVEMIRCSGNAAGSLEFGRILSREKQSAGKWLREKFHVDCHHLGLPIGINETDRFFQVLEILSGRPTPDKYREERGRLIDSYVDGHKHMIAAKVALYGEEDLVVGMAAFFSEIGIQPVLCASGDHSGYLKEEIARLFPSDLDQSIRVMDNADFMDIESAVQDIKPDLIVGNSKGFAMARRLGIPMVRIGFPIHDRVDASRKLHLGYRGTQQLFDRIANKLIEYRQASSTVGYTYM
>NifK_FI88FW031012_Contig44259_1500
MVGDFSPHSSPLPPHRLKTLCLCPQIGGAGKEMNMQVAEKIVPSYPLFRQDEYKASLDAKKLFEAKHDQAKIEETFQWTTSVEYKDLNFKREALTINPAKACQPLGAVLCALGFEKTLPYVHGSQGCVAYFRTYFNRHFKEPIACVSDSMTEDAAVFGGQKNMFDGLPNAKALYKPDMIAVSTTCMAEVIGDDLNAFINNSKKEGHIDKDFPIPYAHTPSFVGSHVTGWDNMFEGIARYFTLNFMEGKAVGSNGKINIVPGFETYLGNYKVIKRMLTEMGVDYSFLCDPTEVLDTPADGQFRMYAGGTTMDEVKDAPNAKTTFLLQPMQLEKTKKLVETTWTQEVPKLQIPMGLEWTDEWLMKVSEVTGKPIPDSLVKERGRLLDMMMDSHTWLHGKKFALYGDPDFVMGLTKFLLELGAEPIHILCNNGSKKWDKAMKKLLADSPYGVNCKTYPGADLWHMRSLVFTDKPDFLIGNSYGKFIQRDTLHKGKAFEVPLIRLGFPIFDRHHLHRQTTLGYEGAMQMLTTLVNAVLERLDEETRGMGTTDYNYDLVR
>NifK_FI88FW031012_Contig6691_1001
MGGRAKEINMQKVDDIKPCYPLFRQDEYKESLANKKANFEEGHAADKVQEIFNWTTTMEYRELNFQREALTVNPAKACQPLGAVLCALGFEKTLPYVHGSQGCVAYFRTYFNRHFREPVSCVSDSMTEDAAVFGGQKNMIDGLENAKAMYKPEMIAVSTTCMAEVIGDDLNAFITNTKKAGGVPMEFPTPYAHTPSFVGSHVTGWDNMFEGIMRYFTLNTMDDKDVGKNGKINIVPGFETYLGNYRVIHRMLDEMGVAHTLLSDPTEVLDTPADGEFRMYAGGTKLDEVKDAPNAKTTFLLQPMQLEKTKKYVETTWKHEVPKMTIPMGLESTDEFLMKVAEVTGKAIPDSLAKERGRLVDMMMDSHTWLHAKKISLYGDPDFTYGMTKFLLELGVEPLHVLCNNGSKKWQKAMQKMLDESPYGKNTQLFAGADLWHFRSLVLTEKPDFMIGNSYAKFIQRDTLHKGKEFEVPLIRIGFPIFDRHHLHRSTTLGYEGAMQILTTLVNAVMERLDEETRGMGTTDYNHDLVR
>NifK_FI88FW031012_Contig5869_6
MTRFGETAATLLSTRFGIPAYALPMPAGVKATDRLFDILSEFSGKPVPEKYRKERERLLDSYVDGHKYTFGARAVIYGEEDLVAGMFAFLTEIGVIPVLCASGGTSGRLAETIESLTPEGFDDEVTVMQAADFGEIEQAAMDIKVDLFVGNSKGYSVSRKLGVPLVRVGFPIHDRVGGPRLHHIGYRGCQELFDRIANAILERRQEESGVGYSYL
>NifK_FI88FW031012_Contig8200_34
MRHESRQNDPIQMISHGWPMQGGGRSLRVKHSQAGAWERGKRITRGDMMKTSTMIKETDAKEATTNACKLCTPLGASLAFKGVKGAISLMHGSQGCSTYIRRYLISHYKEPIDIASSNFSEDTAIFGGGANLTQSVKNVIRQYEPELLGISTTCLSETIGDDVPMILKRVRMEDTERKFPPIVHVSTPSYTGTHADGYVAAVKSLVDSLAVARETDAENAPVNVFPGMYSPADLRYLKDILSDFGLNYRMLPDYSETLDGGPWTTYKKIPEGGISVEDIASMGSARASLEFGHVTRFGE
>NifK_MM51940(46)FW200712_NODE_125408
QTNNPSGKHNRINIIVPNISPADIREIKRLFELFGVEYTLLPDFSDTLDSPFSKPYKKIPDGGTR
>NifK_MM51940(46)FW200712_NODE_85854
HGSQGCCSYHRMHLTRHFRDPIMASTSSFTEGASVFGGGANLKTSIKNVFAIYNPDVMAVHTTCLTETIGDDIPAFLGQ
>NifK_TT107FW240811_Contig14402_1
PCNMCMPMGGILAFKGLEQSMVILHGSQGCATYMRRHMAEHFNEPIDVASSSLNEKGTVYGGEKNLKQGMDNVIKAYRPGVIGILTTCLAETIGEDIDRISQEYLREKGYGDLPVVTVNSPGYGGTHTEGYWLTLRRIVAQLARPTEAHARINVIIPNLSPADIREMKRILQLMQVDYILLPDYSDTLDRPYQKPYHKMPEGGTKLADIAAMGGAAATIQFGLTVDESMSPGHCLASEFGVPLYNLPVPMGIENTDMFINLLVKLTGNPLPACLEQERGRLLDCMIDSHKYNARGRSVIFGEPDNIYGVAKICLENGIYPVVVATG
>NifK_TT107FW240811_Contig157_30
MSPQANYRSVKENPCHMCMPMGGILAFKGVEGAMVLVHGSQGCSTYMRRHIAEHFNEPVDVASTCLNEKGTVYGGEEHLLTGLDNLVKVYCPKLVGVLTTCLAETIGEDVNRMVTGYVQKRGAQGVPVVAVSTPGYGGSHYEGYFLTLIRILEELTEKSPKHGKVNVIVPNVSPADIREIKRIFRELQVDATLFPDISDTLDGPFARPYHKIPAGGTSLADIAAMGGAEATIQFGVTMDEDLSPGKYLENRFGVPLFNLPIPMGLQNTDAFFAAIKDITGKSRPQPMEWERGRLLDAMIDSHKYNGGGRSVIYGDPELVLALMHICMENGIFPAVMATGGKAARLVELAKEQPGEIGEILQETDFSIIRMKAVTAGVNLAIGSSDGRYLTEREGIPLVRIGYPIHDRVGGQRLLSVGYTGTAMLLDRLTNTLLENKYKHYRGSLYRQYFCSH
>NifK_TT107FW240811_Contig157_32
MLGLTPKEIINRGALTINPAKTCQPIGALYAALGIHRCLPHSHGSQGCCSYHRMHLTRHFRDPIMASTSSFTEGAAVFGGGANLKAAIKNIFSIYDPDVIAVHTTCLSETIGDNIPTFIRESEVPEGKLVIHTNTPSYVGSHVTGFANMTRSMVNYLSRAETADKKEQANIIPGFINPGDMREIKRLAGIMGVPYIMFPDTSRVVDSPMTGKYALFPKGGTPVAELVDTGNSKVTFALGSYASLEAGVSLERKCGVPVALIRTPIGIKSTDAFIMALSRWFVREVPYELEEERGQLVDIMTDTHFHFHGKKVAIFGDPDLITGLVEFLLSLGMVPTHILTGTPGGNFEKEVSRMLQEAGVDGRIKAGGDLFLLHQWIKNEPVDLLIGNTYGKYIAKAEDIPFVRVGFPVLDRSVHSYLPIVGYKGAMRLVEMISNALLDRQDRDAEEADFELVM
>NifK_TT107FW240811_Contig19722_1
ERGQLVDIMTDTHFHFHGKKVAIFGDPDIVLAMTEFVLSLGMKPVHVLTGTPATGGAIGTMVGNFEDEVQGLLKEAGIEGKVKAEGDLFELHQWIKNEKVDLLIGNSYGKYIAKAEDLPFVRLGFPILDRSVHSYLPVVGYKGAMRLIEMISNALLERADRDAKDEDFELVM
>NifK_TT107FW240811_Contig19754_2
SMATISFSENDAGKFLERRYGVNDTVTGLPVGLERTDRLLDRISEISGLEAPPTLMRERGRLIDAMIDSHQYTYGRRVAIFADPAYALSMASAVLEMGMVPSAVFTGASSPDLHRIMALLQERYGFKATVKDKADIFDLELHLRKRPADLLIGNSYCSRVAHKFGIPLFRMGFPVYDRVGAQRIVLAGYRGGINFVDSLTNIILQFYYDQDGYERRD
>NifK_TT107FW240811_Contig26231_2
MAGNCNPIPIGGITYNQLKIEKKPLTPEYVPRDPALVPKANRVVVVNPARTCMPLGAMFAGLGIHRGLPFVQGAQGCTTYVRYTFCRIFQEPASIANASFHEDA
>NifK_TT107FW240811_Contig265_2
MLDFTPKEIIERTSGGLINPAKTCQPIGAMYAALGIHKCLPHSHGSQGCCAYHRSHLTRHFRDPILASTSSFTEGASVFGGGANLKTAIKNVFAIYNPDVMAIHTTCLTETIGDDIPAFLGQAEIPEGKIVIHANTPSYVGSHITGFSNMTRGMVNYLSEAATETKKEQVNIIPGFVNPGDMREIKRLVRAMGINFIMFPDTSGVVDSPMTGKFEMFPQGGTTVKELKDTGNSKLTIVLGSFASTDAAIALERKCKVPAKTLKTPIGVKATDEFLMTLRNTFVTEIPYELEEERGQLVDIMVDTHHQFHGKKVAIFGDPDIVIALTEFVLSLGMVPVHVLTGTPGSTFEKEVKAMLLESGLKGNVKAAGDLFQFHQWIKNEPVDLIIGNTYGKYIARAEDIPLVRVGFPILDRSVHSYMPIVGYKGAMRLVEMISNALLERQDRDAADEDFELVM
>NifK_TT107FW240811_Contig265_4
MKKETVNVRNATENPCHMCMPMGGILPFKGIERAMVILHGSQGCATYMRRHIAGHFNEPIDVASSSLNEKGTVYGGEGSLKQGLDNVRKLYNPGVIGILTTCLAETIGEDIDRIAANYVDERKPGNLTIVPVSTPGYGGTHFEGYWVTAKTIVGKLAQKTKKHRKINIIIPNISPADIREIKRILHLMDVEYTMFPDFSDTLDRPFEKPYLKIPRGGTKPADISRMPGAPATVEIGITVDDSVSPGKYLEEQYGVPLYRVPIPIGLENTDRFIEVIRKITGTPVPESLELERGRLLDCMIDSHKYNFQGRSVIFGEPELVYAVSATCLENGVFPVVVATGTRNRKLTALLKAKSAACPVEPHIINEADFTQIREMARQKKVNLAIGHSDGRYLTEKEGIPLVRMGFPIHDRVGGQRLLSVGYTGTAMFLDRITNTLLENKYKNYRSGMFEKFYHASNE
>NifK_TT107FW240811_Contig3_35
MKVQDHVKLYRREDYEKLFRDKREFECPYPEEEVKKVEEYTKTEEYREKNFNRKALTINPAKACQPLGAVLCALGFKDTMPFVHGSQGCVAYFRSHLSRHFKEPVPAVSTSMTEDAAVFGGLSNMIEGLENAYALYKPKMFAISTTCMAEVIGDDLNAFIKKAKQQGIIPEDLPTPYANTPSFTGSHINGYDAMLKGILSYATQGLRAIKGEKINLILGFDTYSGNYREIKRILNMMGVPHIILADISDSLDSPNFGDYEMYPGGTSLEELRDSINSKATLSLQKYSSLKTGEFIKESWGQPFVNVPYPIGIRNTDLFIDTVKDLTGKEIPQELIEERGRVVDAIIDSYAYIHGKRFALIGDPDLLLGLLSFILELGGIPVHIVCTNGDEDFEREAYALLQREPLFGSEGKVYIKKDMWHLRSLLFTEPVDLLIGNSYCKALWKDTGIPLIRVGFPIFDRHHMHRYPILGYQGALNLLTLIVNTVLDELDRETKDSPSFDVIR
>NifK_TT107FW240811_Contig31113_1
IDARNLVKRFKPDLVGIVTTCSSEIIGDDVEGFMGVAESELREELGENFETRIIYISTPSFVENHFRGYGNAIRAFVDGLADEKTDQNGKLNIIPGIVNPGDIREIKHIIKLMGLDSIILTDTSDPFDSPLRPSATARMPFYPKGGTGVSEIEDSSNSLGTISMTM
>NifK_TT107FW240811_Contig50184_1
GHSDGRYLAEREGIPLVRTGFPIHDRVGGQRLLSVGYTGTAMFLDRVTNTLLENKYNKYRTSIYKQFYEVLLESQGEEDGLSLHPKERPKSAS
>NifK_TT107FW240811_Contig58628_1
EHVNLMPDSDLRALERELMEEPVDILIGNSDGRLIARDLNIPIVRVGYPVYDRAGYHRIPIVGYRGGLNLLNRITNTVLREYYEPEHWKLQQ
>NifK_TT107FW240811_Contig8874_2
CLPHSHGSQGCCAYHRSHLTRHFREPVMASTSSFTEGASVFGGGANLKTAIKNVFAVYNPDVMAVHTTCLSETIGDDIPTIIKSAEIPEGKLVIHANTPSYQGSHITGFSNMTKAMVSYLAQADLEEKKEQVNIIPGFVNPGDMREIKRLAGLIGVRSIMFPDTSGVLDAPMTGQFTMFPRGGARVENIRDAGNSKLTIALGSHASSDAAHHLERKCRVRAVILKTPIGIKATDDFLMALRTSFVQEVPYELEEERGQLVDIMTDTHHHFYGKKAAVFGDPDIVAAATEFLLGLGMRPIHVLTGTPGGAIGTSVGDFEGEVGEMLKEAGVEANVKAGGDLFLLHQWIKNDPVDILIGNTYGKYIARAEDIPFVRLGFPILDRSMHPYLPVVGYKGAMRLLEKIGDALLDRADRDAADEDLELVM
>NifK_TT107FW240811_Contig9615_2
KELQIPLVRAGLFVYDRVGYQKRPVVGYRGGERLLADLVNAILDFGYPEERTQQL
>NifK_TT107FW240811_Contig982_4
MKKETANFRNATENPCNMCMPMGGIIPFKGIERSMVILHGSQGCATYMRRHMAEHFNEPIDVASSSLNEKGTVYGGEHNLKQGLDNLIKLYSPRVVGVLTTCLAETIGEDIDMNTSRYIQERGLKDFPIITVPTPGYGGSHSEGYWLAARRIVEKLGRRTPGNGRVNVIIPNISPADIREIKRILQLLNVEYTMFPDFSDTLDRPFARPYKKLPDGGTRLSEIAEMPGAAATIQFGLTVDDGLSPGAYLESEFGVHLYNLPIPIGIENTDAFLSVLKEITGKHVPQDLEWERGRLLDCMIDSHKHNFQGRSVIFGEPELVYAVTTTCLENGVFPVVVATGSKGNKLARLLEPKLKESPVNVHLLRETDFTQVKEKSRQMNANIAIGPSDGRFLTEKEGIPLVRIGFPIHDRVGGQRLLSVGYVGTAMFLDRITNTLLENKYKNYRRAMYEKFYRQRAVSSQW
>NifK_TT109FW060312_Bh2_Contig65577_6
MCRRPRMSDVGKETKMQTAEKIKPCYPLFRDDDYKASIGGKREQFEEMFPQDKIAETFAWTTSQEYQDLNFKREALTINPAKACQPLGAVLCALGFEKTLPYVHGSQGCVAYFRTYFNRHFKEPIACVSDSMTEDAAVFGGQKNMFDGLGNARALYNPEMIAVSTTCMAEVIGDDLNAFINNAKKEGHIPRDFPVPFAHTPSFVGSHVTGWDNMEEGILRYFTLNNMEGKVVGSNGKINIVPGFETYLGNYRVIKRMLKEMDVPFTMLSDPEEVLDTPADGEYRMYAGGTTMDEVKDAPNAINTILLQPIQLDKTKKFVE
>NifK_TT109FW060312_Bh2_Contig6944_536
MNLRPRPRMGGRAKETQMQAVEDIKPCYPLFRNDDYKGTISRKREKYEEGHDPQKVAETFEWTTTKEYQDLNFKREALTINPAKACQPLGSALCGLGFHKTMVYIHGSQGCVAYFRTYFNRHFKEPIAFIADSMTEDAAVFGGQKNIHEGLANASKLYGAEMIAVSTTCIAEVIGDDLNAFINNAKKEGHIAEDFPVPFAHTPSFVGSHVTGWDNMEEGILRYFTLNDMEGKQPGKNGKINIVPGFETYLGNYRVIKRMLKEMDVPFTMLSDPEEVLDTPADGEYRMYAGGTTIEEVKDAPNAITTILMQPLGLDKTKKFVENTWNHEVPKLNIPMGVEWTDEWLMKISQVTGKPIPESLTKERGRLMDMMTDSHAWLHGKKMAVFGDPDFTLGMVKFLMELGIEPTHIVCHNGSKRWQKAMEKLLASSPYGANGKAYPGADLWHLRSLCFTDKPDFLIGNSYGKFIQRDTFHKGKEHEVPLIRIGFPIFDRHHLHRMTTLGYEGAMYILTTLTNAVLDRLDEDTKFLGVTDYNFDLVR
>NifK_TT109FW060312_Bh2_Contig85435_955
MEAYKEERKMKVQDHVKLYRREDYEKLFRDKREFECPYPEEEVKKVEEYTKTEEYREKNFNRKALTINPAKACQPLGAVLCALGFKDTMPFVHGSQGCVAYFRSHLSRHFKEPVPAVSTSMTEDAAVFGGLSNMIEGLENAYALYKPKMFAISTTCMAEVIGDDLNAFIKKAKQQGIIPEDLPTPYANTPSFTGSHINGYDAMLKGILSYATQGLRAIKGEKINLILGFDTYSGNYREIKRILNMMGVPHIILADISDSLDSPNFGDYEMYPGGTSLEELRDSINSKATLSLQKYSSLKTGEFIKESWGQPFVNVPYPIGIRNTDLFIDTVKDLTGKEIPQELIEERGRVVDAIIDSYAYIHGKRFALIGDPDLLLGLLSFILELGGIPVHIVCTNGDEDFEREAYALLQREPLFGSEGKVYIKKDMWHLRSLLFTEPVDLLIGNSYCKALWKDTGIPLIRVGFPIFDRHHMHRYPILGYQGALNLLTLIVNTVLDELDRETKDSPSFDVIR
>NifK_TT109FW060312_Bh2_Contig5544_2141
MSQNAEKVLDHFNLFRQPEYVELFENKKKEFEFAEPADKVEEVREWAKTWEYREKNFAREALTVNPAKACQPLGAVFAAVGFEGTIPFVHGSQGCVAYYRSHFSRHFKEPSSCVSSSMTEDAAVFGGLSNMVDGLANTYNMYQPKMISVSTTCMAEVIGDDLNAFIKTAKDKGSIPQEFDVPFAHTPAFVGSHITGYDNVLKGILWHFWDGKAGTTEPLKRVPNDKINFIGGFDGYTVGNLREIKRIFNLMGVEYTILADNSDVWDTPTDGTFRMYDGGTTLEDTANALHAKATISMQEFCTEKTLPFIAEHGQETYAFNHPIGVKATDEFLMTISRITGKPIPEALEKERGRLVDAIADSTAHIHGQKFAIYGDPDLCLGLTGFLLELGAEPVHVLSTNGNKSWADKVQALFDSSPFGKGCHVYPGKDLWHMRSLLFTEPVDFLIGNTYGKYLERDTGTPLIRIGFPIFDRHHHHRYPVWGYQGGLNVLVWILDKIFDEMDKNTIVPAKTDYSFDIIR
>NifK_TT109FW060312_Bh2_Contig7492_23
MHLRPRPRIGGRAKETAMQAVEDIKPCYPLFRNDDYKGTIARKREKYEEGHDPKKVAETFEWTTTKEYQDLNFKREALTINPAKACQPLGSALCGLGFKKTMVYIHGSQGCVAYFRTYFNRHFKEPIAFIADSMTEDAAVFGGQKNIHEGLANASKLYGAEMIAVSTTCIAEVIGDDLNAFIGNAKKEGHIAEDFPVPFAHTPSFVGSHVTGWDNMEEGILRYFTLNDMEGKAPGKNGKINIVPGFETYLGNYRVVKRMLKEMDVPFTMLSDPEEVLDTPADGEFRMYAGGTTIDEVKDAPNAITTILMQPLGLDKTKKFVENTWNHEVPKLNIPMGVEWTDEWLMKISEVTGKPIPESLTKERGRLMDMMTDSHAWLHGKKMAVFGDPDFTLGMVKFLMELGVEPTHIVCHNGGKRWEKAMKKLLESSPYGASGRAYPGADLWHLRSLCFTDKPDFLIGNSYGKFIQRDTFHKGKAFEVPLIRIGFPIFDRHHLHRMTTLGYEGAMYILTTLTNAVLDRLDEDTKFLGVTDYNFDLVR
>NifE_BE326FW250111_Bh2_Contig29117_34
MLRAEAEVMVATGGAVRGLADRHLGAFAELAVEEFLPLHVADVLRHQRGEMLAHQGGKLLAAGEAHVLPEMVVAQRRHGDGVAEQLRIGVGAGAVVEQQQDDIVEFVVDAVRGFQACVHLGISVGGGMPRRRKPHAIPGLARIRAGPPGLAAVPARRFVANATSRDVVVCQCNHGVGWWHAACTRKGMKAATEIAALLNEPACAHNHIGAKEKSGCARPKPGATAGGCAFDGAQIALLPIADVAHIVHGPIACAGNSWDNRGTRSSGPALYKIGMTTDLSETDVIMGRGEKRLFLAIKQAVETYRPAAVFVYATCVTALIGDDFEALCKAASEQFGVPVIPVDAAGFYGTKNMGNRLAGEAMFKYVIGTREPEPVSDAVRASFPAGTRIHDVNLVGEYNIAGEFWHVAPLFDKLGLRIVGNISGDARFRELQAMHRAQATMVVCSKALLNVARKLESRWGVPWFEGSFYGVADTSQSLRDFARVLNDPDLAARAEALIAEEEAKANAALEPWRARLKGRRVLLYTGGVKSWSIVSALQDLGMTVVATGTKKSTEEDKVRIREIMGPDALMIDDGSPKGLLGAYKDLKADILIAGGRNLYTALKARIPFLDINQEREFGYAGYAGMVELARQLALSIESPVWPAVRKPAPWATRQVGDALSA
>NifE_BE326FW250111_Bh2_Contig52055_2120
MARRLLKEYQTFSPQDAAMQPKDIAALLDEPACAHNSKEKSGCARPKPGSTAGGCAFDGAQIALLPIADVAHIVHGPIACAGSSWDNRGTRSTGPTLYRIGMTTDLTEQDVIMGRSEKRLFHSIKQAVDSYAPAAVFVYNTCVPALIGDDIDAICKSAAEKWGVPVVPVDGAGFYGTKNLGNRIAGEAMVKHVIGTREPDQLPEGSARPGIKVHDINLIGEYNIAGELWHVLPLLDELGLRVLCTLSGDARFREVQTMHRAAVNMMVCSKAMVNVARKLEQKYGTPWFEGSFYGVRDVSQALRDFARLINDPDLTARTEQVIAREEARADALLQPWRERLDGRRALLYTGGVKSWSVISALQDLGLKVVATGTNKSTEEDKARIRELMGPDVKMLDEGSPRALLDTVRDYRADILIAGGRNMYTALKARIPFLDINQEREFGYAGYAGMAELARQLALTIENPIWPALRKSAPWEGPAE
>NifE_BE326FW250111_Bh2_Contig4971_1595
MQTTRQIAELLNEPSCAHNAKEKSGCAKTKPGATAGGCAFDGAQIALLPIADVAHIVHGPIACAGSSWDNRGTRSSGPTLYKIGMTTDLTEQDVIMGRGEKRLFHAIRQAVEEYAPPAVFVYNTCVPALSGDDVDAVCKAASEKTGVPVIPVDAAGFYGTKNMGNRLAGEAMFKHVIGTREPDPAPARADGIKTHDVCLVGEYNIAGEFWHVAPLFDELGLRILGNLSGDARFRDIQTIHRARANMVVCAKALLNVARKLQTNFGVPFFEGSFYGVTDTSNAFREFARLIGDPDLGARTEAMIAREEARANAALAPWRARLKGKRVLLYTGGVKSWSIVSALQDLGMEVVATGTGKSTEEDKQRIRELMGEKTKMITDGSPKALIGIVEEYRADILIAGGRNMYTALKARIPFLDINQEREFAYAGYTGMPELARQLALTMESPIWASVRKPAPWRKSDVTGVELVS
>NifE_BE326FW250111_Bh2_Contig7762_29
MTRCACRWRAGFPTAACRAWPTTPTGRCARRSRGACPPLRSAAWRATRTPRCAASPPPACSRRMRRACSPIPSGRCGSPPPGKPRPKPSPSCSTTPSPTCASSYASVWRRSPPPLTRPRTADEHHPRRPARRTPGPLRASLPPVRDAAAGTGPCGAARRPAPRRRPRVRAAALPRRLVSPEPHPGRGRETRRRRRARLAGRGVARGGRGRRGLRRAPRRQRLGAHPRSGRHPLPRRPQRDRTGRLPAARDRGTAGDALPAPGDRRRAGRLGGGTPRAPPGRAAAHARGCAALSPAPPRRRGGLRHAHCGPARQAGVGAALPGRVARRHARPPGTLLRPLGAGAHRAPGPLPPVALECGAGSRARAAMDQSRGTRHRIGPAALRLRPRRRLRLRLVLPHGERPPGAPRRAAASVRRPAGRHGLPRGARRSPRRGVDARALQSLGAVMSRRRHCRVRDTRPARKNRHFSTRCAIRRAWHGPCGRTAEPRDGATAVKPADISALLDEPACAHNKKEKSGCARPKPGASAGGCAFDGAQIALLPIADVAHVVHGPIACAGNSWDNRGTRSSGPTLYRIGMTTDLSEQDVIMGRGEKRLFHGIKQAIDRYRPAAVFVYNTCVPALIGDDIEAVSKAAAERWGVPVVPVDSAGFYGTKNLGNRIAGEAMVKYVIGTREPEPLPADVAPEGITVHSINLIGEYNIAGELWHITPLFDELGIRVLCTLSGDARFHEVQTMHRAEVNMLVCAKAMINVARKMEERWGVPWFEGSFYGITDTSAALREIARIVGDADLVARTEALIAREEAKVRAALDAWRPRLEGKRVLLFTGGVKSWSVVSALQDLGMVVVASGTKKSTEEDKARILELMGDKAIMLQSEGARDLLNAVYELEADILIAGGRNLYTALKARLPFLDINQEREFGYAGYEGMKELVRQLALTLESPVWKAVRKPAPWTHKAMVVAGPELGDSPDAEDGPEAHDHAPLAGAAA
>NifE_BE326FW250111_Bh2_Contig8105_864
MLRAEAEVMVATGGAVRGLADRHLGAFAELAVEEFLPLHVADVLRHQRGEMLAHQGGKLLAAGEAHVLPEMVVAQRRHGDGVAEQLRIGVGAGAVVEQQQDDIVEFVVDAVRGFQACVHLGISVGGGMPRRRKPHAIPGLARIRAGPPGLAAVPARRFVANATSRDVVVCQCNHGVGWWHAACTRKGMKAATEIAALLNEPACAHNHIGAKEKSGCARPKPGATAGGCAFDGAQIALLPIADVAHIVHGPIACAGNSWDNRGTRSSGPALYKIGMTTDLSETDVIMGRGEKRLFLAIKQAVETYRPAAVFVYATCVTALIGDDFEALCKAASEQFGVPVIPVDAAGFYGTKNMGNRLAGEAMFKYVIGTREPEPVSDAVRASFPAGTRIHDVNLVGEYNIAGEFWHVAPLFDKLGLRIVGNISGDARFRELQAMHRAQATMVVCSKALLNVARKLESRWGVPWFEGSFYGVADTSQSLRDFARVLNDPDLAARAEALIAEEEAKANAALEPWRARLKGRRVLLYTGGVKSWSIVSALQDLGMTVVATGTKKSTEEDKVRIREIMGPDALMIDDGSPKGLLGAYKDLKADILIAGGRNLYTALKARIPFLDINQEREFGYAGYAGMVELARQLALSIESPVWPAVRKPAPWATRQVGDALSA
>NifE_BE326FW250111_Bh2_Contig930_78
MVSGRVSSGSSQTACHKVAAGDCGRAGGCFVANTTKLGKRETALNQCVGDGTRFALGRAKGPSMKAAAQIAELLNEPACAHNAKEKSGCAKPKPGATAGGCAFDGAQIALLPIADVAHIVHGSIACAGSSWDNRGTRTTGPTLFRIGMTTDLTEQDVIMGRGEKRLFHAIKQAIDDHSPAAVFVYSTCVTALIGDDLEALCKAATEHYGVPVVPVDAAGFYGTKNMGNRLGGEAMFKYVIGTREPDSVPMAAQRQGIKVHDINLIGEYNIAGEFFHVLPLFDELGLRVLSTLSGDARFREVQTMHRAEATMVVCAKALLNVARKLNEAYGVPFFEGSFYGVRDMSRSLRDFAALLDDPDLTARTEALIAREEAKAHAALEPWRQRLTGKRVLLYTGGVKSWSIVSALQDLGMDVVATGTKKSTEEDKERIRELMGPDANMIEDGSPKALLGAYKDLRADILIAGGRNLYMALKSRIPFLDINQEREFGYAGYAGMPELARQLALTIENPVWAAVKKPAPWARNKAAGTPVAT
>NifE_BE326FW270712_Bh2_Contig102772_26
MQTTRQIAELLNEPSCAHNAKEKSGCAKTKPGATAGGCAFDGAQIALLPIADVAHIVHGPIACAGSSWDNRGTRSSGPTLYKIGMTTDLTEQDVIMGRGEKRLFHAIRQAVEEYAPPAVFVYNTCVPALSGDDVDAVCKAASEKTGVPVIPVDAAGFYGTKNMGNRLAGEAMFKHVIGTREPDPAPARADGIKTHDVCLVGEYNIAGEFWHVAPLFDELGLRILGNLSGD
>NifE_BE326FW270712_Bh2_Contig117653_41
MARRLLKEYQTFSPQDAAMQPKDIAALLDEPACAHNSKEKSGCARPKPGSTAGGCAFDGAQIALLPIADVAHIVHGPIACA
>NifE_BE326FW270712_Bh2_Contig13449_277
MVSGRVSSGSSQTACHKVAAGDCGRAGGCFVANTTKLGKRETALNQCVGDGTRFALGRAKGPSMKAAAQIAELLNEPACAHNAKEKSGCAKPKPGATAGGCAFDGAQIALLPIADVAHIVHGSIACAGSSWDNRGTRTTGPTLFRIGMTTDLTEQDVIMGRGEKRLFHAIKQAIDDHSPAAVFVYSTCVTALIGDDLEALCKAATEHYGVPVVPVDAAGFYGTKNMGNRLGGEAMFKYVIGTREPDSVPMAAQRQGIKVHDINLIGEYNIAGEFFHVLPLFDELGLRVLSTLSGDARFREVQTMHRAEATMVVCAKALLNVARKLNEAYGVPFFEGSFYGVRDMSRSLRDFAALLDDPDLTARTEALIAREEAKAHAALEPWRQRLTGKRVLLYTGGVKSWSIVSALQDLGMDVVATGTKKSTEEDKERIRELMGPDANMIEDGSPKALLGAYKDLRADILIAGGRNLYMALKSRIPFLDINQEREFGYAGYAGMPELARQLALTIENPVWAAVKKPAPWARNKAAGTPVAT
>NifE_BE326FW270712_Bh2_Contig86690_20
MIGTGELPEGDSPDSTASLHFARKSGTVPLINLIGEYNIAGDLWLVEPVLKEAGINILSRITGDSTFEEITYAHRAELNVVVCSRALINVAKEMEIRYGIPYIEVSFFGKTEMSRALRLIASRLELKIQNSKFKNKIEKIINREEKQLEDSLRKYAHLKGKKAMLYSGGVKSWSFISAIIDLGIEVVGVGTKKSTLEDEQKMKEILGGEALLVEDVTANNLSKIMKERKADILIAGGRNQYLAIKEGYPFVDVNQERHIAYAGYEGLINLAEQISNSMRFYTGHRPYMWNRSYAQRAVKSVAINPLKHSQSVGAAIVFQGIHKGLPIIHGAQGCSFLAKVLLTKHFKEPIALASTKLFTEDVVMGSEDNIMTTASGFVEKNMPDIIAILTSGLSDVKGDDVTNAVKDLKFKIQDSKCQIVHVSTPDYEGGIETGYAKAIEAVIESVVAENDTAFRYSGLP
>NifE_BE326FW270712_Bh2_Contig92166_186
MITNIDKLLESGCEREKKEKICRSRGGESCAFDGAMIVLQPIADAVHIIHGPISCCANSWEGRGALSNVGAYCNTPLHRMGFTTDMSEMDIVYGSEDKLYHAILHAYESVKPKAIFVHATCVSGLIGENIEAVCRKAEREIGIRVIPVNAPGFVGPKNLGNRIAGEVLLDYVIGTG
>NifE_BE326FW270712_Bh2_Contig3163_15
MARRLLKEYQTFSPQDAAMQPKDIAALLDEPACAHNSKEKSGCARPKPGSTAGGCAFDGAQIALLPIADVAHIVHGPIACAGSSWDNRGTRSTGPTLYRIGMTTDLTEQDVIMGRSEKRLFHSIKQAVDSYAPAAVFVYNTCVPALIGDDIDAICKSAAEKWGVPVVPVDGAGFYGTKNLGNRIAGEAMVKHVIGTREPDQLPEGSARPGIKVHDINLIGEYNIAGELWHVLPLLDELGLRVLCTLSGDARFREVQTMHRAAVNMMVCSKAMVNVARKLEQKYGTPWFEGSFYGVRDVSQALRDFARLINDPDLTARTEQVIAREEARADALLQPWRERLDGRRALLYTGGVKSWSVISALQDLGLKVVATGTNKSTEEDKARIRELMGPDVKMLDEGSPRALLDTVRDYRADILIAGGRNMYTALKARIPFLDINQEREFGYAGYAGMAELARQLALTIENPIWPALRKSAPWEGPAE
>NifE_BE326FW270712_Bh2_Contig5178_8
MSGDARFRDIQTIHRARANMVVCAKALLNVARKLQTNFGVPFFEGSFYGVTDTSNAFREFARLIGDPDLGARTEAMIAREEARANAALAPWRARLKGKRVLLYTGGVKSWSIVSALQDLGMEVVATGTGKSTEEDKQRIRELMGEKTKMITDGSPKALIGIVEEYRADILIAGGRNMYTALKARIPFLDINQEREFAYAGYTGMPELARQLALTMESPIWASVRKPAPWRKSDVTGVELVS
>NifE_BE326FW270712_Bh2_Contig7643_66
MTLTGKSMTYAWHGDCVMTGMKPAQIAELLNEPACAHNDSKEKAGCARPKPGATAGGCSFDGAQIALLPIADVAHIVHGPIACAGSSWDNRGTKTTGPTLFRIGMTTDLTEQDVIMGRGEKRLFHSIKQAIDDYKPTAVFVYATCVTALIGDDMEAVCKAAAEHFGVPVIPVDAAGFYGTKNLGNRLAGEAMLKYVIGTREPDPVPESAQRPGIKVHDISLIGEYNIAGEFFHVLPLFDELGLRVLGTLSGDARFAEVQTMHRAEASMVVCAKALLNVARKVQERWNVPFFEGSFYGVADMSQALREFARLLGDADLTARTEALIAREEARANAALAPWRARLAGKRVLLYTGGVKSWSIVSALQDLGMTVVATGTKKSTEEDKARIREIMGPDALMIEDGSPKGLLNAYKDLKADILIAGGRNLYTALKARIPFLDINQEREFGYAGYTGMVELARQLALTMESPVWEKVRKPAPWATPQVGTPLTA
>NifE_BE326FW270712_Bh2_Contig8650_34
MLRAEAEVMVATGGAVRGLADRHLGAFAELAVEEFLPLHVADVLRHQRGEMLAHQGGKLLAAGEAHVLPEMVVAQRRHGDGVAEQLRIGVGAGAVVEQQQDDIVEFVVDAVRGFQACVHLGISVGGGMPRRRKPHAIPGLARIRAGPPGLAAVPARRFVANATSRDVVVCQCNHGVGWWHAACTRKGMKAATEIAALLNEPACAHNHIGAKEKSGCARPKPGATAGGCAFDGAQIALLPIADVAHIVHGPIACAGNSWDNRGTRSSGPALYKIGMTTDLSETDVIMGRGEKRLFLAIKQAVETYRPAAVFVYATCVTALIGDDFEALCKAASEQFGVPVIPVDAAGFYGTKNMGNRLAGEAMFKYVIGTREPEPVSDAVRASFPAGTRIHDVNLVGEYNIAGEFWHVAPLFDKLGLRIVGNISGDARFRELQAMHRAQATMVVCSKALLNVARKLESRWGVPWFEGSFYGVADTSQSLRDFARVLNDPDLAARAEALIAEEEAKANAALEPWRARLKGRRVLLYTGGVKSWSIVSALQDLGMTVVATGTKKSTEEDKVRIREIMGPDALMIDDGSPKGLLGAYKDLKADILIAGGRNLYTALKARIPFLDINQEREFGYAGYAGMVELARQLALSIESPVWPAVRKPAPWATRQVGDALSA
>NifE_DR5IPCFW280711_Contig3575_190
MKRGFYMLTSIDKLMQSGCEKKTKDKLCRSRGGESCAFDGAMIVLQPIADTAHIVHGPIACCGNSWEGRGTLSSKGNLHRMGFTTDISEMDIVYGSEDKLYNAILHAYELVKPKAIFVYATCVSGLIGEDIEAVCRKAEAELDIRVIPVNAPGFVGPKNLGNRIAGEVLLDYVIGTGEPPENPPSPLFAKGGDTPLTPLNRGEHFPPLKKGDEGGFINLIGEYNIAGDLWLVEPVIKDAGIRILSRITGDSTFEEITYAHRAKLNVVVCSRALINVAKEMERKYGIPYVEVSFFGKTEMSRALRLIASKLELQIQNSKLKNRVETVIEREEKRLYERLREYEHLKAKKAVLYTGGVKSWSFISALHDLGIEIVAVGTKKSTFEDEEKMKEILGEDAPLVEDVTPKNLLHLMKEKNTDILIAGGRNQYLAIKKGYPFVDVNQERHTAYAGYEGLINLAEQISNSIRFYSRHCEAQSAEAISRDDGLLRRVYPNQKDEIASPSARNDRQRNDLLINPLKHSQAIGAAIALQGIHKALPIIHGAQGCTFLGKVLLTKHFREPIA
>NifE_FI88FW031012_Contig25282_545
MARGLQQSGKPPRVPAMQAKQVAELLNEPACSHNAKSKSGCAKPKPGATAGGCSFDGAQIALLPIADVAHIVHGPIACAGSSWDNRGTRSSGPTLYKIGMTTDLTEQDVIMGRGEKRLFHAIKQALDSYSPAAVFVYNTCVPALVGDDFEAVCRAATERWGTPVVPVDCAGFYGTKNLGNRIAGESMFKHVIGTREPDPVPPEAQRPGVKVHDVNLIGEYNIAGEFWNVLPLFDELGLRILCTLSGDARFHEVQTMHRAEVNMVVCAKALLNVARKMQTTYNVPFFEGSFYGVTDTSNAFRDFAKLIDDPDLSARVEAMIAREEAKIHADLEPWRQRLRGKRVLLYTGGVKSWSIVSALQDLGLTVVATGTNKSTEEDKARIREIMGENTKMITDGSPKALLGIVKEYQADILIAGGRNMYTALKARIPFLDINQEREFGYEGYSGMLELARQLALTMESPVWPSVRKPAPWKTSVAPGVEVAA
>NifE_FI88FW031012_Contig3844_1172
MEERRKSMSNIPLLKERESQIFRKGKEPFNMTCGKQSLAGSVSQRACVFCGSRVVLYPIADALHLIHGPIGCAAYTWDIRGALSSGPELHRMSFSTDLREKDVIFGGEKKLYHALIDLISQYAPKAAFVYSTCIVGIIGDDVGAVCKAVGEKTGIPVLPVHSEGFKGTKKDGYKAACNAMFSLIGKGDVSGISAKSINILGEFNIGGEAWMIKSYYQKMGIEVVSVMTGDGRVDDIRRSHGASLNVVQCSGSMTHLAEKMKEVFGIPYIRVSYFGLEDTSKALYDVAAYFADDPQIMESTKEIVRNEIQAVAAELQQIKKRVQGKRAAIYVGGAFKAFSLIKALRYLGIKVVLAGSQTGLQADYKILKEMCDEDTIILDDANSLELSKYVLEKKADLFIGGVKERPIAFKLGIGFCDHNHERKIPLAGYLGMLNFAREVYQTISSPVWQFTPKYLSSSRIGEGSMVVR
>NifE_FI88FW031012_Contig44259_1622
MARGLQQSGKPPRVPAMQAKQVAELLNEPACSHNAKSKSGCAKPKPGATAGGCSFDGAQIALLPIADVAHIVHGPIACAGSSWDNRGTRSSGPTLYKIGMTTDLTEQDVIMGRGEKRLFHAIKQALDSYSPAAVFVYNTCVPALVGDDFEAVCRAATERWGTPVVPVDCAGFYGTKNLGNRIAGESMFKHVIGTREPDPVPPEAQRPGVKVHDVNLIGEYNIAGEFWNVLPLFDELGLRILCTLSGDARFHEVQTMHRAEVNMVVCAKALLNVARKMQTTYNVPFFEGSFYGVTDTSNAFRDFAKLIDDPDLSARVEAMIAREEAKIHADLEPWRQRLRGKRVLLYTGGVKSWSIVSALQDLGLTVVATGTNKSTEEDKARIREIMGENTKMITDGSPKALLGIVKEYQADILIAGGRNMYTALKARIPFLDINQEREFGYEGYSGMLELARQLALTMESPVWPSVRKPAPWKTSVAPGVEVAA
>NifE_FI88FW031012_Contig6691_1253
MQAKDIAELLNEPACTHNKKEKSGCARPKPGATAGGCSFDGAQIALLPIADVAHIVHGPIACAGSSWDNRGTRSSGPTLYRIGMTTDLTEQDVIMGRGEKRLFHAIKQAVDTYSPKAVFIYNTCVPALTGDDIGAVCKAAAEKTGVPVVPVDCAGFYGTKNLGNRIAGEAMFKYVVGTGEPLPVPAELQRPGITVHDVNLIGEYNIAGEFWNVAPLFDELGLRILCTLSGDARFHEVQTMHRAEASMVVCAKALLNIARKLQTDHKVPFFEGSFYGVTDTSNAFRDFAKLLNDPSLTERTEAMIAREEAKINAALDPWREKLRGKRVLLYTGGVKSWSIVSALQDLGMDVVATGTSKSTEEDKARIREIMGDKTKMITDGSPKALLGVVKEYQADILIAGGRNMYTALKARIPFLDINQEREFGYEGYSGMVELARQLALTIQSPVWPGVRKTAPWAKTKVPGVELGA
>NifE_FI88FW031012_Contig8200_17
MKIKRRTMSTFSPLKEREKQIYMKGEAPFDMTCDTKSAAGSVSQRACVFCGSRVVLYPVADALHLVHGPIGCAAYTWDIRGSLSSGPELHRKSFSTDLREKQVIFGGETRLYRSLTELIDRYEPKAAFVYATCIVGIIGDDVSAVCKKVAAEKGIPVIPVHSEGFKGTKKDGYKAACDALGTLIGTGDTSAIGKISINILGEFNIGGESWIIENYYKKMGVDVVSVMTGDSRVDKIRKAHGASLNVVQCSGSMTYLAKMMEEKYGIPYIRVSYFGIEDTARALYDVAAHFSDRPDIMEKTKALVHDEVSVIHPEIKKYRAYLTGKRAAIYVGGAFKAFSLIKALKSLGMTTILAGSQTGSKEDYEILKDMCDDGTVIVDDANPLELSKYIVDKKADLFIGGVKERPVAYKMGVGFCDHNHERKIPLAGFEGMVHFAREVYGTVKSPVWGLLKNER
>NifEN_MM51940(46)FW200712_NODE_90057
FLKLYALIKSTKPIYSMLTILKDMEPQKTCKLFGAIRAVLGIKDALPLIHGPVGCAYHIRYLLSVRGGMPLKILTTEMNQNDVIFGAEDKLEEEIIKTDKTYSPNLIVVLSSCASSIIGEDIEKVIRKTKDRIKAEIIGVSAGGFEGTQIDGYEECLSSLIR
>NifE_TT107FW240811_Contig14358_2
MYLETIERKSEEKQRQHKVCRSRGGESCAFDGAMIVLQPIADAVHLVHGPISCSANSFEGRGTLSDRGSFHKRGFTTDLRELDLIVGSEQRLLKVIEHIVEETNPQAIFVYSTCVTGLLGEDLERICRDAEKKFGVDIIPVNAPGFIGPKNLGNRIAGEVLLDYVIGREEPPFTTDRDINIIGEYNIAGDQYLIEPLLEEAGFRILSRITGNSTYREIKWAHRAKLNLIVCSRALVNIGIEMEKKYGIPYVEVSFFGKTETAKALRDIARVLDKDGTLTEKVERLIQREEVKLGDGLKRFGNLIGKRAVLYTGGVKSWSMVSALKDIGIEVVGVGTKKSTYDDEEKIRELVSEDCLLFEDTSPANILKIMKDKKAEILVAGGRNLYLGVKEGIPFVDVNQERHRAYAGYKGLLNLAEDISRAIEFYSKDKINRRPLSIKLKKGFIDPLKNSPFVGAAMALQGIDRTVPLLHTAQGCNFLGKVLLIKHFREPIVMNTTKLFTEEVVMGGEEKLKSNILSFKKKGAQLVAVITGALSHMKGEDIEAVITPLRDDTFKVLHIPIPDYEGSLEYGYTKAVEGVLSLIPESDYKKKKGQINVITGGHLTPADFSDLRETFEIFGLRPIILPDLSQLDGSRGFSGITKGGLTLSEIEEMASSEFTVVIGRSLKGAGEMLREKFGIEYRVFDSLMGVNSNDEFFEFLSLLSGNVIPEKIKRQRRILIDGMRDAQFYVAGRKAAVATEPDLALGLSEILNEAGLDLELVVLPIGGELLEKIQSKEVLIGSLSDLEGDFELLLSNSHAEERARKLGAVLLEIGFPVYKSLGYPQKVTIGYRGSLNLINEMANLLLRREVH
>NifE_TT107FW240811_Contig157_31
LPIAQTFAYVTALNFFLGGLFTYALLRLIDPGERAGLPKAGSVNYLGDFNLAGEAWIIRNYLRQMGVDVNVAFTGDSNYAALKRAAGASLNIVQCAGSMIYLARRMEDLYGIPCLNVSFLGLEDTAESLRKIAAFFKDSEMMFRTEELIQKEAAQVRPVIERYRCRLRGRKAAVYVGGGFKAISLIKQFREIGIDVVMIGTQTGRKEEYETISDLVDEGTVILDDANPSELEKFMTEKGAHLLVGGVKERPLAYKLGVAFIDHNHDRKHPLSGFIGAVNFAREVYSTLCSPVWKYV
>NifE_TT107FW240811_Contig19722_2
MGIVHLSVQDLPISERKPSVYTKLGKQSQAVRCGSDSIAGSMSQRACVYCGARVVLNPITDAIHLVHGPIGCASYTWDIRGSLSSGAEMYRNSFSTDLQEKDIIFGGEQKLARAIDELADKYRPPLIFVYSTCTVGVIGDDLEAVCKAASMKHNLEVIPVQTVGVMGNKAAGYRAACDALLKLIAPRDGQQIRKDSSLNYLGDFNLAGEAWIIRNYLQAMGLRLNVTFTGDATYTALKRAPEASLNIIQCAGSMTYLAGKMRELYDIPSMHISFLGIEDTENSLRCIAKFYQDPGIAAKTEELIRQEKAKVMPQLQHYKGKFQGKRAAVYVGGGFKAISLIKQFREIGMEVVVIGTQTGRKEEYETINDLVKEGTVVLDDANPAELERFMVEKGAHLLVGGVKERPLAYKLGLAFIDHNHDRKHPLSGFVGAVNFAREVHTTLCSPVWRFLQE
>NifE_TT107FW240811_Contig265_3
MREAALWDMVLKERKNSIITKGKQKNQLKCDTDSVAGCVSQRACVYCGARV
>NifEN_TT107FW240811_Contig3_34
MAAIPLNDVEIKEREKSIVIKGKQKKQLICDTESIAGCVSQRACVYCGARVVLNPVTDAVHLVHGPIGCASYTWDIRGSLSSGSELYRNSFSTDLKEEDVIFGGEKKLASAIDQLVEKYRAELVFVYSTCIVGVIGDDLEAVCKAAAQKHGIEVIPVQSSGFIGNKAAGYRAACDALLRLIKPGGRQVKKREKCINYLGDFNLAGEAWIIRNYLRQMGVEVNVTFTGDSRYTALKKAPEACLNIIQCAGSMNYLASKMKELFDIPYINVSFLGLEDTADSLRRIAEFFNDSEITRRTEELIRSESARVKLIVEGYREKFRGKKAAVYVGGGFKAISLIKQFREIGIEVVMIGTQTGRKDEYETINELVNDGTVVLDDANPTELERFMTEKGAHLLVGGVKERPLAYKLGVAFIDHNHDRKHPLSGFVGAVNFAEEVYSTLCSPVWKYVR
>NifE_TT107FW240811_Contig8874_1
MEMRAAEQTDPVIEKRRDSIYIKGRQKKTLKCDTDSVAGCVSQRACVYCGARVVLNPVTDAVHLVHGPIGCASYTWDIR
>NifE_TT107FW240811_Contig9615_1
MHQPKCARRSNTAEQVPFIDAGRADHGVIVKPEPRLPACDRQTVPGAMSQRSCAYYGARWFLAQLKQVLHLVHGPVSCAYYGETVRKKRYTVFSTDLTENEVIFGGEAKLLRVLRELAVHFPENRAILVYVTCAPGIIGDDVDRVCRRAERDTGMRCVPVHCPGFLGYHQAAGHEAGARVFLEHFIGHDAPAEPGPRDINLLGEFDVMGDYRVIRGMLRRMGVNVVNAVTADASVESLARAHRVQLNLIHCRRTGGLLAEEMESRYGIEYRKGSFFGLTETSTTLRRLGDWLDCRAEAEALIAEGEAMVAGDLERYRRELAGKRVGLFFGGSRIGSMLKGYRDLGLEVVAAGSQFGCGNDYREAWTGLNPGAALVDDTNEEEFVQFIRQYRPDVIAGGTREKWLAHKFGIPFTVFPQ
>NifE_TT107FW240811_Contig982_3
MDVAAVRLTDVEIREREKSIVIKGKQKKQLICETDSVAGCVSQRACVYCGARVVLNPVTDAIHLVHGPIGCASYTWDIRGSLSSGSELYRNSFSTDLQEDDVIFGGERKLARAIDQLVAKYRAKLVFVYSTCIVGVIGDDLEAVCKAAARRHVIEVIPVQSSGFIGNKAAGYRAACDALLRLIDPGDRKINKKSKTVNYLGDFNLAGEAWIIRNYLRQMGVDVNVTFTGDSSYGALKEATAATLNIIQCAGSMTYLAQKMKELYNIPYINVSFLGLQDTAQSLRKVAAFFNDVDIMRRAEKLIRTEETKVKPVIEGYRGKFAGKKAAVYVGGGFKAVSLIKQFREIGIEVVMIGTQTGRKEEYETINDLVDDGTVILDDANPTELERFMTEKGAHLLVGGVKERPLAYKLGVAFLDHNHDRKHPLSGFVGAVNFAKEVYSTLCSPVWKYVSGQ
>NifE_TT109FW060312_Bh2_Contig6944_629
MCRLRCHLCYIARRETGGSGRLCRFVCFVGNATNVIQVESMGYAWHVDCMVLDMKPAQIAELLNEPACAHNGNKEKAGCARPKPGATAGGCSFDGAQIALLPIADVAHIVHGPIACAGSSWDNRGTKTTGPTLFKIGMTTDLTEQDIIMGRGEKRLFHAIKQAIDDYRPAAVFVYATCVTALIGDDMEAVCKAAAEHFGVPVIPVDAAGFYGTKNLGNRLAGEAMLKYVIGTREPDPVPPSAQRPGIRVHDVSLIGEYNIAGEFFHVWPLFDELGLRILGTLSGDARFREVQTMHRAEASMVVCAKALLNVARKVEERWGVPWFEGSFYGVRDMSQALRDFARCLNDPDLTARTETLIAREEAQANAALAPWRERLAGRRALLYTGGVKSWSIISALQDLGMTVVATGTKKSTEEDKARIRELMGPDAQMIDDGSPKALLSAYKELKADILIAGGRNLYTALKARIPFLDINQEREFGYAGYTGMVELARQLALTMESPVWEKVRRPAPWATKQIGRPLVA
>NifE_TT109FW060312_Bh2_Contig85435_988
MYLETIERKSEEKQRQHKVCRSRGGESCAFDGAMIVLQPIADAVHLVHGPISCSANSFEGRGTLSDRGSFHKRGFTTDLRELDLIVGSEQRLLKVIEHIVEETNPQAIFVYSTCVTGLLGEDLERICRDAEKKFGVDIIPVNAPGFIGPKNLGNRIAGEVLLDYVIGREEPPFTTDRDINIIGEYNIAGDQYLIEPLLEEAGFRILSRITGNSTYREIKWAHRAKLNLIVCSRALVNIGIEMEKKYGIPYVEVSFFGKTETAKALRDIARVLDKDGTLTEKVERLIQREEVKLGDGLKRFGNLIGKRAVLYTGGVKSWSMVSALKDIGIEVVGVGTKKSTYDDEEKIRELVSEDCLLFEDTSPANILKIMKDKKAEILVAGGRNLYLGVKEGIPFVDVNQERHRAYAGYKGLLNLAEDISRAIEFYSKDKINRRPLSIKLKKGFIDPLKNSPFVGAAMALQGIDRTVPLLHTAQGCNFLGKVLLIKHFREPIVMNTTKLFTEEVVMGGEEKLKSNILSFKKKGAQLVAVITGALSHMKGEDIEAVITPLRDDTFKVLHIPIPDYEGSLEYGYTKAVEGVLSLIPESDYKKKKGQINVITGGHLTPADFSDLRETFEIFGLRPIILPDLSQLDGSRGFSGITKGGLTLSEIEEMASSEFTVVIGRSLKGAGEMLREKFGIEYRVFDSLMGVNSNDEFFEFLSLLSGNVIPEKIKRQRRILIDGMRDAQFYVAGRKAAVATEPDLALGLSEILNEAGLDLELVVLPIGGELLEKIQSKEVLIGSLSDLEGDFELLLSNSHAEERARKLGAVLLEIGFPVYKSLGYPQKVTIGYRGSLNLINEMANLLLRREVH
>NifE_TT109FW060312_Bh2_Contig183_18
MARGRRPGRRRRREAAGGCRHAGHSCFRTETYGVVATFGAMGRLADRHLGAFAKLAVEKFFPFHVADVLRRQRGEVFLHQDRKLLAAGEAQVLPEVVVAHRRHGDGVAKLFGGRIGAGTVVEQQLDDIVEFVVDPVRGFQSYVPHGISIGSDLLPAVASGMPSIGRQGFAPWRPERRQAALTVLSQTRQTAREHVFAVISGLARWHGVCVRKGMKAAAEIAALLDEPACAHNARKKSGCARPKPGATAGGCAFDGAQIALLPIADVAHIVHGPIACAGNSWDNRGTRSSGPTLYKIGMTTDLSETDVIMGRGEKRLFLAVKQAVESHRPAAVFVYATCVTALIGDDFEALCKAATAWFGVPVIPIDAAGFYGTKNMGNRLAGEAMFKHVIGTREPEPVSEAVRAQFSPDVRIHDVNLVGEYNIAGEFWHVAPLFDRLGLRIIGSLSGDARFRELQTMHRAEATMVVCSKALLNVARKLETQYGIPWFEGSFYGVADTSQALRDFARVLDDADLAARAEALIAAEEAKANAALEPWRKRLAGRRALLYTGGVKSWSIVSALQDLGMTVVATGTKKSTEEDKARIRELMGPDAHMIDDGSPKALLGAYKELKADILIAGGRNLYTALKARIPFLDINQEREFGYAGYGGMVELARQLALSIESPVWP
>NifE_TT109FW060312_Bh2_Contig5544_2160
MSSLSNKIQDVFNEPGCGKNQAKSEKERKKGCTKQLQPGGAAGGCAFDGAKIALQPITDVAHLVHGPIACEGNSWDNRGSKSSGSNLWRTGFTTDINETDVVFGGEKRLFKSIREVIEKYDPPAVFVYQTCVPAMIGDDIEAVCKAASKKFGKPVVPVNSPGFVGPKNLGNKLAGEALLDYVIGTEEPEYTTPYDINIIGEYNLSGELWQVKPLLDELGIRILACISGDAKYRDIACSHRARAAMMVCSKSMINIARKMEERYGIPFFEGSFYGIGDTSDALRQISRLLIERGAPAELMARTEALIAREEARAWAAIEPYKKRLTGKKVLLITGGVKSWSVVAALQESGMEVVGTSVKKSTKEDKERIKELMGEDAHMIEDMTPREMYKMLKEAKADIMLSGGRSQFVALKAKMPWLDINQERHHAYMGYVGMVELVKEIDKALYNPIWEQVRKRAPWEESTWEDVADSAIAAEAAALAANPELAREKRRSTPVCNCKSVLRGAIEDAIVEHGLTTADAVSEKTLAGTGCGSCKGKLEKILETMDHWHAETGKTGTQAQQAA
>NifE_TT109FW060312_Bh2_Contig7492_106
MKPAQIAQLLDEPACAHNAKEKSGCARPKPGATAGGCSFDGAQIALLPIADVAHIVHGPIACAGSSWDNRGTKTTGPTLFKIGMTTDLTEQDVIMGRGEMRLFHAIKQAIDDYRPAAVFVYLTCVTALVGDDMAAVCKAAQEHFGVPVIPVDAAGFYGTKNLGNRLAGEAMLEYVIGTREPDPVPQAAERPGIRVHDVSLIGEYNIAGEFFHVWPLFDELGLRILGTLSGDARFAEVQTLHRAEASMVVCAKALLNVARKVEARWGVPWFEGSFYGVRDMSQALREFARLLNDPDLAARTEALVAREEAKANAALAPWRERLVGRRALLYTGGVKSWSIVSALQDLGMSVVATGTKKSTEEDKARIRELMGPDALMIDEGSPKALLSAYKELKADILIAGGRNLYTALKARIPFLDINQEREFGYAGYAGMVELARQLTLTMESPVWEKVRRPAPWATKQVGIPLVA
>NifN_BE326FW250111_Bh2_Contig29117_160
MSCWPGIPLAGKGRTLSSRTVMAEILRRPKPLAVNPLKASQPVGAALAFLGLDRALPLMHGSQGCTAFAKVFLVRHFREPIPLQTTAMDQVATIMGADENVVQALATIAEKNAPAVIGLCTTGLSETQGTDIRRCVREFRAAHPEYAHVHVVPVNSTDTVGCLETGFALAVEAVIETMVPETSALAGRCQDGNVAGRRHKQVNVLASSMLTPGDIEQIKDWIEAFGLRPVVLPDLADSLDGHLVDAEFTSLSVGGTPAAEIVTLGEAAATLVIGPSLYRAADRLKDKTGVPDHRFAGLMGLEACDAFTRVLAEISGKPVPAQIERQRAQLQDAMVDAHFMLGFAPVALAGDPDLLGSFADFLVGVGAEIPVAVSPVKADRLAELPIAAVTVGDLEDLERGAAGQALKLVIANSHAAQSAARLGVPLLRAGFPQYDWVGGHARAWVGYRGSRQALFDIANLILGQHHDIAPYRSLFWQDGPRREEARGEFHAPAAAGLVH
>NifN_BE326FW250111_Bh2_Contig52055_2135
MPSSAPLRLCGNLVLEADMVTVLKRNKALTVNPLKTSQPLGATLAFLGINKAMPLMHGSQGCTAFAKVMFVRHFREPIPLQTTAMDQISTVMGADDSVVEALTTIFSKNKPQVIGLMTTGLSETQGTDILRAVKMFRAAHPEFADRHVVPVNTPDFTGGLESGFALAVKSMVETLVPESRRAGLRRRQVNVLAGAHLTPGDIEALKELIDAFELRPVVLPDIADSLDGHLTPNDFTPYTVGGTPLSDIELMGESAATLVIGAALGAAADALHARTGVPDHRFDHLLGLDAVDQFVHTLSRIAERPVPERIKRQRAQLQDALVDGHFMLGQRRVAIAAEPDQLLALTELMQGLGAEVVAAVAPSRGPALDSLALAEVKIGDLEDLERMAREGGAELLLGNSHLGQAAECLALPLYRIGFPLYDVVGGYQRTAIGYRGTRALLFDLANLMLEHGHHAIEPYRSVYKTGD
>NifN_BE326FW250111_Bh2_Contig53846_106
MLLWHNPCEAMGVFPLSGTHVMAEILKRAKPLAVSPLKVSQPVGASLAFLGLRHAIPMMHGSQGCTAFGKVFFVRHFREPIPLQTTAMDQVSSVMGADENVVEGLKTICEKNAPEVIGLPTTGLSETQGTDIRRLVKQFREKHPEYAHIAVVPVNTPDYTGSLESGFALAVEAIIETMVPETQAAGRRRRQVNVLANASLTPGDIEVLKDWIEAFGLRPVVLPDIGDSLDGHLMDGKFSALTVGGTPKAEIETMGESVATLVIGRSLDRAADTLKRRTAVPDFRFDHLMGLDACDAFTHTLAQLSGQPVPDRIERQRAQLQDAMVDTHFQTGFARVGLALDADHLIGFARFLTGMGVEIVAAVAPARAEVLADMPCDTVQIGDLEDLEQAASGNGVQLIISNSHAAGAAERLGVPLLRAGFPQYDWVGGYARPWIGYRGARQALFDFANLILGHHHDIPAYRSIFRPVADIGAGVVKH
>NifN_BE326FW250111_Bh2_Contig54437_79
MSVACGLRWCIHHRQPVLPAMAEIVKRSKALAVNPLKVSQPVGASLAFLGIHRAIPMMHGSQGCTAFAKVFFVRHFREPIPLQTTAMDQGSTVMGADENVIVGLKTVAEKSKPALIGLPTTGLSETEGTDIHRLVKEFRAQHPEYDDIPVVPVNTPDFTGCLESGYALAIKAVVEFVVPANTGKVGRRKKQVNVLAGSHLTPGDLEHIQELIEAFGLRPVLLPDISGSLDGHLTDMQFSPVTVGGTPVSEIAAMGESIATLVLGRASHPAADALKERTGVPDFRFDSLMGLENVDAFIATLAEISGQPVPEKLERQRAQLQDAMVDTHFMLGFARIAIAADPDLLFGLANLVAGMGCEVTAAVAPAKSPVLASVPTAEVKLGDLQDLEKAIAEHGADLILCNSHAVDTAKRLGLPLIRAGFPQYDLIGGYQKLWVGYRGTRQTLFDLANTLVQHGHHEIEPYRSLYSDRPEDRHAASETRSFH
>NifN_BE326FW250111_Bh2_Contig7762_34
MTPRTDPRPTITRRSPARRPEETTMAEIVRHPKALSVNPLKSSAPAGAALAFLGVNRAMPIFHGSQGCTAFAKVFFVRHFREPVPLQTTAMDQVATVMNADGNVVQALATVCGKARPALVGLATTALAETQGTDIARLVRTFRAEYPQFDHIPVAAVNTPDFSGCLETGYAAAVKGIIDAAVPETRCAGRRKKQVNLLLGSHLTPGDVEAIKEWVEAFGLRPVAVPDLADSLDGHLIAEDTIPVTLGGTPVSELATLGEAVATFVVGRSLGAAADLLAVRTGVPDQRFDGLMGLDACDRFTQALAELSGLPVPERLERHRAQLQDAMVDTHFMTGLRRVAIAADPDLLHQLATLAAGMGSEIVAAVSPVKAALLADVPAPSVHVGDLEDLEDLARAAGAELVIANSHAAATADRLGVPLLRAGMPQYDLVGGYCKTWVGYRGTRQALFDLANLVLAHHESIAPHRSRYALRHDAPTTASAARGH
>NifN_BE326FW250111_Bh2_Contig9895_261
MSCWPGIPLAGKGRTLSSRTVMAEILRRPKPLAVNPLKASQPVGAALAFLGLDRALPLMHGSQGCTAFAKVFLVRHFREPIPLQTTAMDQVATIMGADENVVQALATIAEKNAPAVIGLCTTGLSETQGTDIRRCVREFRAAHPEYAHVHVVPVNSTDTVGCLETGFALAVEAVIETMVPETSALAGRCQDGNVAGRRHKQVNVLASSMLTPGDIEQIKDWIEAFGLRPVVLPDLADSLDGHLVDAEFTSLSVGGTPAAEIVTLGEAAATLVIGPSLYRAADRLKDKTGVPDHRFAGLMGLEACDAFTRVLAEISGKPVPAQIERQRAQLQDAMVDAHFMLGFAPVALAGDPDLLGSFADFLVGVGAEIPVAVSPVKADRLAELPIAAVTVGDLEDLERGAAGQALKLVIANSHAAQSAARLGVPLLRAGFPQYDWVGGHARAWVGYRGSRQALFDIANLILGQHHDIAPYRSLFWQDGPRREEARGEFHAPAAAGLVH
>NifN_BE326FW270712_Bh2_Contig100247_34
MSCWPGIPLAGKGRTLSSRTVMAEILRRPKPLAVNPLKASQPVGAALAFLGLDRALPLMHGSQGCTAFAKVFLVRHFREPIPLQTTAMDQVATIMGADENVVQALATIAEKNAPAVIGLCTTGLSETQGTDIRRCVREFRAAHPEYAHVHVVPVNSTDTVGCLETGFALAVEAVIETMVPETSALAGRCQDGNVAGRRHKQVNVLASSMLTPGDIEQIKDWIEAFGLRPVVLPDLADSLDGHLVDAEFTSLSVGGTPAAEIVTLGEAAATLVIGPSLYRAADRLKDKTGVPDHRFAGLMGLEACDAFTRVLAEISGKPVPAQIERQRAQLQDAMVDAHFMLGFAPVALAGDPDLLGSFADFLVGVGAEIPVAVSPVKADRLAELPIAAVTVGDLEDLERGAAGQALKLVIANSHAAQSAARLGVPLLRAGFPQYDWVGGHARAWVGYRGSRQALFDIANLILGQHHDIAPYRSLFWQDGPRREEARGEFHAPAAAGLVH
>NifN_BE326FW270712_Bh2_Contig48155_12
MFPKNDCRQAAMTDNLYVNVLVGHHLTPADFAELREVIESFGLKPIMLPDLSALDGSRQGFSALSADGTKIDEIRNMGSSVFTIAIGASMEQPAKILKDRFDIEYIVFESISGLKDTDTFMETLTMLSGKQLPAKHERQRRVLIDGMRDAHFYYSSKKICLALENDLSLQAASWLDEMGADIQMVNVNSGDLFSIQGDFDLLISNSHAEDTAKRLGVPLYQMGFPVYKVLGNNHKVTIGYRGTLGLINDIANRLAGSH
>NifN_BE326FW270712_Bh2_Contig3163_30
MPSSAPLRLCGNLVLEADMVTVLKRNKALTVNPLKTSQPLGATLAFLGINKAMPLMHGSQGCTAFAKVMFVRHFREPIPLQTTAMDQISTVMGADDSVVEALTTIFSKNKPQVIGLMTTGLSETQGTDILRAVKMFRAAHPEFADRHVVPVNTPDFTGGLESGFALAVKSMVETLVPESRRAGLRRRQVNVLAGAHLTPGDIEALKELIDAFELRPVVLPDIADSLDGHLTPNDFTPYTVGGTPLSDIELMGESAATLVIGAALGAAADALHARTGVPDHRFDHLLGLDAVDQFVHTLSRIAERPVPERIKRQRAQLQDALVDGHFMLGQRRVAIAAEPDQLLALTELMQGLGAEVVAAVAPSRGPALDSLALAEVKIGDLEDLERMAREGGAELLLGNSHLGQAAECLALPLYRIGFPLYDVVGGYQRTAIGYRGTRALLFDLANLMLEHGHHAIEPYRSVYKTGD
>NifN_BE326FW270712_Bh2_Contig7643_103
MAIRGLRQWHKACTKGVTPFHRMVMAEILKRAKPLAVNPLKVSQPVGASLAFLGLKNAIPMLHGSQGCTAFGKVFFVRHFREPIPLQTTAMDQVSTVMGADENVVEGLRALCEKAQPEIIGLPTTGLSETQGTDIKRLVGQFRDAHPEYAHVAVVPVNTPDYVGSLETGFALAVEAIIDTLIQKSALAGRRHKQVNVLVSAMHTPGDIEALKEWIEAFGLRPVVLPDIGDSLDGHLVPQETTPLTLGGTPRAEIESMGESLATLVVGRSLSRAADLLKERTGVPDLRFDHLMGLDASDAFTQALANISGQPVPPKIEHQRAQLQDAMVDTHFMAGFARIALALDPDPLLAFGELLAGVGAHIVAAVATARAETLADVPCATVQVGDLEDLERAAKLADAQLVIANSHAAQGAARLHVPLLRAGFPQYDYVGGYARPWIGYRGARQALFDLANLILGQHHEIPAYRSIYRDGVAQAEPGLVRH
>NifN_BE326FW270712_Bh2_Contig9105_111
MLLWHNPCEAMGVFPLSGTHVMAEILKRAKPLAVSPLKVSQPVGASLAFLGLRHAIPMMHGSQGCTAFGKVFFVRHFREPIPLQTTAMDQVSSVMGADENVVEGLKTICEKNAPEVIGLPTTGLSETQGTDIRRLVKQFREKHPEYAHIAVVPVNTPDYTGSLESGFALAVEAIIETMVPETQAAGRRRRQVNVLANASLTPGDIEVLKDWIEAFGLRPVVLPDIGDSLDGHLMDGKFSALTVGGTPKAEIETMGESVATLVIGRSLDRAADTLKRRTAVPDFRFDHLMGLDACDAFTHTLAQLSGQPVPDRIERQRAQLQDAMVDTHFQTGFARVGLALDADHLIGFARFLTGMGVEIVAAVAPARAEVLADMPCDTVQIGDLEDLEQAASGNGVQLIISNSHAAGAAERLGVPLLRAGFPQYDWVGGYARPWIGYRGARQALFDFANLILGHHHDIPAYRSIFRPVADIGAGVVKH
>NifN_DR5IPCFW280711_Contig3592_195
MALASTKLFTEDVVMGSDEKLIDTVKGFIEKNKPDVIGVLTSGLSEVKGDDIQSAVRSLQSSVRNQDRGCFIVNISTPDYEGGLETGYAKAVEALLLRFTVHGSRFTEGQINVLVGSHLTPADFTELREIIESFGLMPIMLPDLSALDGSRQSFSALSTGGTQVSEIQAMSVSSFTIAIGLSMESPANILKERFGIEYKVFESLTGLKDADMLIETLSMLSGKQLPSKYERQRRILIDGMREAHFYYGNKRVCMGLEPDMSVQTAGWLYEMGARMKLSVIPYVSASAEKICADDVVAGDLFSIEGDFDILISNSHAEDTAKRLGVPLYQTGFPVFKGLGGNSRITIGYRGTLMMVNEVANLLMSSRCHCEEC
>NifN_FI88FW031012_Contig25282_573
MAFRRTVYADLAGPTPGGSGPPLPTVSHFLHWFRVLSSSRQARRENIQNKHAVVAGMPIAGVCPTLSSTWITPCCPIPTTNPAGPPAGARSLRCADMAEIIKRSKALSVNPLKVSQPVGASLAFLGINRAIPMMHGSQGCTAFGKVFFVRHFREPIPLQTTAMDQSSTVMGADDSVIEGLKTISEKSKPALIGLPTTGLSETQGADIKRLARRFKEEFPEFADIPVVPVITPDYVGCLESGFALAVKGIIDVLVPEDTSRVGRRKKQVNVLAGAHLTPGDLEHLKDLIEMFGLRPVVMPDLADSLDGHLTDQESSPVSVGGTPVAEILTMNESVATLVVGRALHDAADLLKERSGVPDRRFDSLMGLEAVDEFIAALAEISGQAVPEKIERQRAQLQDAMVDTHFMLGFARIAIAGDPDLLYGMASLVHGVGCRVTAAVAPSKSPILEKVPAAQVKLGDLEDMEKAAIENGVDLVICNSHAAETARRLGVPLFRAGFPQYDLIGGYQRLWIGYRGTRQALFDLANLMVDNAHHEAEPYVSVYAVRGEAVHASSASGHVH
>NifN_FI88FW031012_Contig44259_1650
MAFRRTVYADLAGPTPGGSGPPLPTVSHFLHWFRVLSSSRQARRENIQNKHAVVAGMPIAGVCPTLSSTWITPCCPIPTTNPAGPPAGARSLRCADMAEIIKRSKALSVNPLKVSQPVGASLAFLGINRAIPMMHGSQGCTAFGKVFFVRHFREPIPLQTTAMDQSSTVMGADDSVIEGLKTISEKSKPALIGLPTTGLSETQGADIKRLARRFKEEFPEFADIPVVPVITPDYVGCLESGFALAVKGIIDVLVPEDTSRVGRRKKQVNVLAGAHLTPGDLEHLKDLIEMFGLRPVVMPDLADSLDGHLTDQESSPVSVGGTPVAEILTMNESVATLVVGRALHDAADLLKERSGVPDRRFDSLMGLEAVDEFIAALAEISGQAVPEKIERQRAQLQDAMVDTHFMLGFARIAIAGDPDLLYGMASLVHGVGCRVTAAVAPSKSPILEKVPAAQVKLGDLEDMEKAAIENGVDLVICNSHAAETARRLGVPLFRAGFPQYDLIGGYQRLWIGYRGTRQALFDLANLMVDNAHHEAEPYVSVYAVRGEAVHASSASGHVH
>NifN_FI88FW031012_Contig6691_1266
MAEILKRNKALAVNPLKASQPVGASLAFLGINKAIPMMHGSQGCTAFGKVYFVRHFREPIPLQTTAMDQVSTVMSADENVILGLATICEKSKPALIGLPTTGLSETQGTDIKRLVRDFYIAHPEFAHIPVVPVNTPDFTGCLESGYALAVKATLEVMLPEKTDNVGKRKKQVNVLAGSFLTPGDVEHIKELIEAFGLRPLVLPDIGDSLDGHLTEMESSPLTVGGTPVSDIASMGESIATLVLGNSLFDAADFLKSQTGVPDYRFDALMGLEAVDSFVLALAEISGKPVPEKIERQRAQLQDAMVDAHFMLGFARVAIAADPDLLYGFSRLVTEMGCEVVAAVAPARANILESVLAEQVGIGDLEDLEIAAKRKGAQLVISNSHAVETARRLGVPLLRAGFPQYDLLGGYQRLWVGYRGTRQSLFDLANLLVEHGHHEPEPYVSIYAQRTGESRATPASGQTH
>NifN_TT107FW240811_Contig19754_2
SMATISFSENDAGKFLERRYGVNDTVTGLPVGLERTDRLLDRISEISGLEAPPTLMRERGRLIDAMIDSHQYTYGRRVAIFADPAYALSMASAVLEMGMVPSAVFTGASSPDLHRIMALLQERYGFKATVKDKADIFDLELHLRKRPADLLIGNSYCSRVAHKFGIPLFRMGFPVYDRVGAQRIVLAGYRGGINFVDSLTNIILQFYYDQDGYERRD
>NifN_TT109FW060312_Bh2_Contig6944_653
MRLAIRWVIPFFHMIMAAILKRAKPLAVNPLKVSQPVGAALAFLGIQNAIPMLHGAQGCTAFGKVFFVRHFREPIPLQTTAMDQVSTVMGADENVIEGLATLCEKSRPEVIGLATTGLSETQGTDILRLVKQFREVHPEFAHIAVVPVNTPDYTGALESGFALAVEAIIDTLVENSARVGRRYKQVNVLLSSMHTPGDIETLKDWIEAFGLRPVVLPDLGDSLDGHLIDAETTPLTLGGTPRAEIASMGESIATLVVGRSLARAADLLKERTGVPDFRFDHLMGLDACDAFTQVLADISGQPVPPKIERHRAQLQDAMVDAHFMTGFARVALALDPDHLLAFGEFLTGVGAEIVAAVVPYAPPKGSADVLADVPCPAVQIGDLEDLERLARPADAQLVIANSHAAQSAERLGIPLLRAGFPQYDLVGGYARAWIGYRGARQVLFDFANLVLEQHHEIPPYRSIYRHGGTQAEPGLVPH
>NifN_TT109FW060312_Bh2_Contig5544_2171
MATVITPKKSCTVNPLKMSQPIGSALAFMGIRNCMPLFHGSQGCTSFGLVLFVRHFKEAIPLQTTAMSEVATVLGGLENVEQAIITIANRQKPSIIGISSTGVTETKGDDVDAFIKLIREKHPELDHITLVYVSTPDFKGAFQDGWAKTVTRLVEQLVEPVPNSAPRLPNRVNLLPGAHVTPGDIDELRDVLEAFGLEVLVLPDLSGSLDGHIPDDFTPTTLGGISLEEIAGLGRSAHTIAVGEQMRAAAEALEAKTGVPYTLFDRLTGLEPNDRLISLCARISRRPVPTKIRRQRGQLVDAMLDAHFHFGGKKIAIGAEPDLLWTLSEWARELGAETAAAVTTTASPLLDRIATEEVLIGDLEDLEARAAGCDLLMTHSHGRQAAERLKIPFYRIGIPMFDRLGAAHQTIVGYRGTRNLTFEIANMFIANGHEPTPETWYRPKETEHAGAAAVAAH
>NifN_TT109FW060312_Bh2_Contig7492_115
MQHRRRVFPCLAAVRRTGLAHPRHALGRRAVRGGADPAPRRGEHGRLRQGAAQRRPQGRGALGRAVVRGQFLRRAGHVAGLARIRAALERPRPRCAHRGARRARRGEGERRIGAVARTARGPSRAALHRRREVVVDRLGLAGLGHVRRRHGNEEVDRRGQGAHPRAHGAGCINDRRGQPEGAALRLQGAQGGHPDRWRPQPLHGAEGADSLPRHQPGTRIWLRRLCGNGGTRPPAHADDGKSGVGEGAPSGALGDEAGRHTAGGMIMAEILKRAKPLAVNPLKVSQPVGAALAFLGLRNAIPMLHGAQGCTAFGKVFFVRHFREPIPLQTTAMDQVSTVMGADENVVEGLATLCEKSKPAVIGLPTTGLSETQGTDIKRLVKQFREQHPEFAHVAVVPVNTPDYAGSLESGFALAVEAIIDTLVEKSALAGRRQSGNVAGRRHKQVNVLVSSMHTPGDIETLKDWIEAFGLRPVVLPDLGDSLDGHLIELETTPLTLGGTPRAEIESMGEPIATLVVGRSLARAADLLKERTGVPDFRFDHLMGLDACDAFTQTLAEISGQPVPEKIERHRAQLQDAMVDTHFMTGFARVALALEADQLLAFGEFLTGVGAEIVAVVAPARADALADVPCAAVQVGDLEDLERLAGAAGAQLAISNSHAAQSAERLGIPLLRAGFPQYDLVGGYARAWIGYRGARAALFDFANLVLERHHEIPPYRSIYRHGGAQAEPGLVLH
>PorA_BE326FW250111_Bh2_Contig8319_28
MRDLRAGMPRDEGQQGGCDGRGGQVMARVVAVTGNEAVANALRQVDPDVCAAYPITPQTDLMQSFAGFVANGRVKTEMILVESEHSAMSACIGAAAAGGRVVTATCGPGLALMWEMLFVASGTKLPIVMPVVNRALSAPLNIHGDHSDAMGARDSGWIQLWSENAQEAYDNTIQAFRIAEHPEVRLPVMVCMDGFIISHSINRMEYLEDEEVQRFVGEFQPVNPLLDIQHPKSFGPLILPDYYMEHKRAQHETMSRVPGVVLDVAGEFAALSGRRYGLFESYRLDDAEIALVILNSAAGTSKDVVDRFREQGVKAGLLKPRLFRPFPYAEVAKALKHLKAVCVLDRSDSFGAYGPVFVEIAAALYPLREKPVLINKIYGLGGRDYLPEHAESALRELVAIVETGQVGNVKEYIGVRE
>PorA_BE326FW270712_Bh2_Contig125465_68
MRDLRAGMPRDEGQQGGCDGRGGQVMARVVAVTGNEAVANALRQVDPDVCAAYPITPQTDLMQSFAGFVANGRVKTEMILVESEHSAMSACIGAAAAGGRVVTATCGPGLALMWEMLFVASGTKLPIVMPVVNRALSAPLNIHGDHSDAMGARDSGWIQLWSENAQEAYDNTIQAFRIAEHPEVRLPVMVCMDGFIISHSINRMEYLEDEEVQRFVGEFQPVNPLLDIQHPKSFGPLILPDYYMEHKRAQHETMSRVPGVVLDVAGEFAALSGRRYGLFESYRLDDAEIALVILNSAAGTSKDVVDRFREQGVKAGLLKPRLFRPFPYAEVAKALKHLKAVCVLDRSDSFGAYGPVFVEIAAALYPLREKPVLINKIYGLGGRDYLPEHAESALRELVAIVETGQVGNVKEYIGVRE
>PorA_BE326FW270712_Bh2_Contig34173_53
MSNIYAVTGNEAVANALRQINPDVCAAYPITPQTDLMQRFASFVSDGLVDTEMILVESEHSAMSACVGASAAGGRAVTATSGPGLALMWEILFVASGMRLPILMPVVNRSLSAPLNIHGDHSDAMGARDSGWVQLWSENAQEAYDNTVQALLIAEHMDIRLPIMVC
>PorA_DR5IPCFW280711_Contig5704_42
MNIHGDHSDAMGARDSGWIQLWSENAQEAYDNTIQAFRIAEHMDIRLPVMVCLDGFITSHSIERIEYLEDDEVKNFAGEYQQLYPLLDVDNPKSYGPLILPDLYMEYKRAQHEVMTRVSKFVLDVAADFEKLSGRKYGLFESYRLDDAEIALVILNSAAGTAKDVVDEFRDKGIKAGLLKPRLFRPFPYEEVASALKSAKAICVMDRADSFGGFGPMYMEIASAMMLNGSRPILINKIYGLGGRDFMPEHAQMVISELDEIAKGGKIKTFKEYIGVRE
>PorA_DR5IPCFW280711_Contig7827_123
MAKIVAVTGNEAVANALRQVNPDVCAAYPITPQTDMMQRFASFVSDGKVDTEIILVESEHSAMSACIGAAAGGGRVVTATSSQGLALMWEMLFIAAGTRLPIVMPVVNRALS
>PorA_FI88FW031012_Contig3251_995
MGKIVAVTGNEACAQALKQINPDVCAAYPITPATDLMQRFSSYVNNGQVDTELVLVESEHSAMSACIGAAAAGGRVATATSSQGLALMWEMLYIAAGTRLPIIMPLVNRALSAPLNIHGDHSDGMGARDTGWIQLYSENAQEAYDNTIQAFKIAEHMDIRLPAMVCMDGFIVSHSIERVEYIDDADVKNFVGKFQAVNPLLDLDKPKSYGPLILTDLYHEYKRAQHEVMTKVPKVVLEVAAEFEKMTGRKYSLFETYRLEDAEIAIVVMSSAAGTTKDIIDQYRDKGVKIGLLKPRMFRPFPYLEIADALKHLKAIAVLDRADSFGGYGPLFMEIASAVTSMDTKPAMINKIFGLGGRDYLPEQGEHVIDELINVAKTGKVQTVKEYIGVRE
>PorA_MM51940(46)FW200712_NODE_29856
RVMTATSSQGLALMWEILYIASGMRFPIVMTNVNRCLSAPINIHCDHSDSMGARDSGWIQIYSESAQEAYDNIIQAVRIGEDEKVCLPVMVNMDGFIVSHSIERVEFLEDESVKSFVGEYKPSFSLLDVEHPVTFGPFD
>PorA_MM51940(46)FW200712_NODE_40163
RFADFVANGLVDTEFVAVESEHSALSACIGAAVAGCRTATATCGPGLAYMWEMLPVTSGMRLPIVMAITNRALSAPINIHCDHSDAMATRDCGWIQLWSENAQEAYDNMLQAFRIAEDLQVRLPVMVCLDGFIISHSIERVELLEDEIVKKFIGEYKPINSLLDINNPISIGPLVLPDFYHEFKKVQEDVMKNSKDIIIKVAEEFEKISG
>PorA_TT107FW240811_Contig22_80
MTKVVAVTGNEAVANAFRQIEPDVCAAYPITPQTELMQRFASFVSNGQVKTELILVESEHSALSACVGAAAAGGRVATATSSQGLALMWEILFIAAGFRLPIVMPVVNRALSAPINIHCDHSDAMGARDSGWIQLWSENAQEAYDNTIQAFRIAEDMDIRLPVMVCYDGFIISHSIERIEYLDDETVKSFVGDYKPLFPLLDVDNPKSFGPLILTDLYHEVRKAHSETYKKVPQVVLRVAEEFEKISGRKYGFFEAYRLEDAEIGIVILNSAAGTTKDVIDEYRQRGVKVGLLKPRLFRPFPYEEIGNALKHLKALCVLDRADAFGGSYGPLYLDIAASLCNYSQKPLLINRIYGLGGRDYMPEQAAKVIEELMEIAKTGKVGSLKEYIGVRE
>PorA_TT107FW240811_Contig29450_1
SHGLTSIEPLPDEEVQAFVGKHVALNPLLDTDRPVTYGPLALFDYAFELRRQQAEGMFHAPRVILAVAEEFARVSGRRYGLVEEYRLDGAEMVVIALSSAASTMEVVVDELRGRGVPVGLLRIRAYRPFPRAEVMAALRDAKAVCVLDRADSPGAGNGPVATDVRSLLFECEER
>PorA_TT107FW240811_Contig3212_4
MARVVAVTGNEAVANALRQVDPDVCAAYPITPQTDLMQSFAGFVANGRVKTEMILVESEHSAMSACIGAAAAGGRVVTATCGPGLALMWEMLFVASGTKLPIVMPVVNRALSAPLNIHGDHSDAMGARDSGWIQLWSENAQEAYDNTIQAFRIAEHPEVRLPVMVCMDGFIISHSINRMEYLEDEEVQRFVGEFQPVNPLLDIQHPKSFGPLILPDYYMEHKRAQHETMSRVPGVVLDVAGEFAALSGRRYGLFESYRLDDAEIALVILNSAAGTSKDVVDRFREQGVKAGLLKPRLFRPFPYAEVAKALKHLKAVCVLDRSDSFGAYGPVFVEIAAALYPLREKPVLINKIYGLGGRDYLPEHAESALRELVAIVETGQVGNVKEYIGVRE
>PorA_TT109FW060312_Bh2_Contig8081_2856
MMTKVVAVTGNEAVANAFRQIEPDVCAAYPITPQTELMQRFASFVSNGQVKTELILVESEHSALSACVGAAAAGGRVATATSSQGLALMWEILFIAAGFRLPIVMPVVNRALSAPINIHCDHSDAMGARDSGWIQLWSENAQEAYDNTIQAFRIAEDMDIRLPVMVCYDGFIISHSIERIEYLDDETVKSFVGDYKPLFPLLDVDNPKSFGPLILTDLYHEVRKAHSETYKKVPQVVLRVAEEFEKISGRKYGFFEAYRLEDAEIGIVILNSAAGTTKDVIDEYRQRGVKVGLLKPRLFRPFPYEEIGNALKHLKALCVLDRADAFGGSYGPLYLDIAASLCNYSQKPLLINRIYGLGGRDYMPEQAAKVIEELMEIAKTGKVGSLKEYIGVRE
>PorB_BE326FW250111_Bh2_Contig8319_34
MATPLNLKALSKKDVGLTAGHRMCAGCGAPIVVKMVLLASDYPVVLVSPTGCLEVSSCISEYTAWKVPWMHSAFENAAATLSGVETMYQALKKQGKIDQEIKFIAFGGDGGTYDIGFQSLSGTMERGHDVLYVCYDNGAYMNTGIQRSSATPLGANTTTSPVGSAKPGKLQERKDLTRIMAAHGIPYAAQASPSHWADLVKKVRKALEIRGPKFMNIIAPCHRGWRSKSDDAILLSRLAVQTGFWPLYEVENGVTKVTYKPKELKPLEEFLRPQGRFRHLFAPENEALLKQAQETVTKNWARLLREEACTVPE
>PorB_BE326FW270712_Bh2_Contig125465_74
MATPLNLKALSKKDVGLTAGHRMCAGCGAPIVVKMVLLASDYPVVLVSPTGCLEVSSCISEYTAWKVPWMHSAFENAAATLSGVETMYQALKKQGKIDQEIKFIAFGGDGGTYDIGFQSLSGTMERGHDVLYVCYDNGAYMNTGIQRSSATPLGANTTTSPVGSAKPGKLQERKDLTRIMAAHGIPYAAQASPSHWADLVKKVRKALEIRGPKFMNIIAPCHRGWRSKSDDAILLSRLAVQTGFWPLYEVENGVTKVTYKPKELKPLEEFLRPQGRFRHLFAPENEALLKQAQETVTKNWARLLREEACTVPE
>PorB_BE326FW270712_Bh2_Contig127506_19
MATPLSLKELSKKEILLSSGHRMCSGCGAPIVVKMVLLAADYPVIACSSTGCLEVSTCISHYTAWKIPWIHSAFENAAATLSGVETMYKSLKKQGKLNDDIKFIAFCGDGGTYDIGFQSLSGAMERGHDMLYICYDNGAYMNTGIQRSSATPLGADTTTCPAGTVIPGKQQQRKDLTKIMADHGIPYVAQASISNWSDLMKKVRKALEIKGPKFMNILAPCNRGWRSRNDDAVMLSRLAVETCYWPLYEIENGDIKITFKPKEKKPLNEFLKTQGRFRHLFSPENEWLLKKSQEDIDRNWERLLREEACVLGGQPAETTEADQ
>PorB_DR5IPCFW280711_Contig5704_52
MTTSLTLKELSKKEDLFTHGHRMCSGCGAPIAVKQILLASDYPIVASNATGCLEVSSCISQYTAWKIPWIHSAFENAAATISGVETMYRALRKKGKIDKEIKFIAFGGDGGTYDIGFQSLSGAMERWHDMLYVCYDNGAYMNTGIQRSSATPLGADTTTSPAGSVIPGKLQPRKNMTKIMAAHGIPYVAQASPAHWKDLMTKVRKALEIKGPKFINVIAPCNRGWRSKTDDAILLSRLAADTCYWPLYEVENGVYKINYKPKEKKPVVDFLRPQGRFKHLFARENEWLLQKGQEDVDREWESLLKEAGAE
>PorB_FI88FW031012_Contig3251_1009
MLSHNYLLLTTNYFIKSEEIKMTTKPLKLKELAKGEDRFAHGHRMCAGCGAPIVVKQVLMATDYPIIASNATGCLEVSSCIQQFTAWKIPWIHSAFENAAATISGVEAMYKSLVKQGKLEDKQVKFIAFGGDGGTYDIGFQSLSGAMERGHDMMYICYDNGAYMNTGIQRSSATPFGADTTTCPAGDVIPGKPQQRKDLTRIMAAHGIPYVAQASPAHWMDLMKKVQKAFEIKGPKFMNIISPCNRGWRSRTDDAIMLSRLAVDTCYWPLYEIENGVTKITYKPKEKKALIDFLKPQGRFKHMFAKENEWMLKQAQEQVDAQWERLLKEDSAVREEKPAEG
>PorB_MM51940(46)FW200712_NODE_121046
KIKKALQIKGPKYMNIFTPCNRGWRSNSNDAILLSRLAVETCFCPLYEIEDGSVRITYKPRGKKPIEEFLKPQGRFKHLFAPGNEWVIKKLQEQIDKEWENLLSLSAS
>PorB_MM51940(46)FW200712_NODE_128377
TIEIGRMAVESCIFPIYEVENGIYKISKKPSKKMAIKDFFAVQGRFKHLPQDVIESIQKNVDINWQELLKREKG
>PorB_MM51940(46)FW200712_NODE_166972
INALTSCNRGWRHETDATIEISRLAVETCYWPLYEVENGIWRLTYKPKEKKPAEEFLKAQGRFRHLFQPKFRHITEEFQ
>PorB_TT107FW240811_Contig22_81
MATPLNLKELSKQEIRFTAGHRLCAGCAAPTVVKMILLAACDYPVVAASSTGCLEVSSCISTYTAWKIPWIHNAFENAAATLSGVETMYRALKKQGKIDRDIKFIAICGDGGTYDIGFQSLSGAMERGHDMLYVCYDNGAYMNTGIQRSGATPTFADTTTCPAGAVIPGKPQQRKDLTRIMAAHGIPYVAQASPSHWPDLMKKVRKAIETPGAKFINIFTPCNRGWRSRTDDAILLSRLAVETCFWPLYEVENGVTRVTVKPKEKKPIVEFLKAQGRFKHIFEPGREQMIEAIQQAIDKNWERLLKEEEISASGEKAE
>PorB_TT107FW240811_Contig3212_5
MATPLNLKALSKKDVGLTAGHRMCAGCGAPIVVKMVLLASDYPVVLVSPTGCLEVSSCISEYTAWKVPWMHSAFENAAATLSGVETMYQALKKQGKIDQEIKFIAFGGDGGTYDIGFQSLSGTMERGHDVLYVCYDNGAYMNTGIQRSSATPLGANTTTSPVGSAKPGKLQERKDLTRIMAAHGIPYAAQASPSHWADLVKKVRKALEIRGPKFMNIIAPCHRGWRSKSDDAILLSRLAVQTGFWPLYEVENGVTKVTYKPKELKPLEEFLRPQGRFRHLFAPENEALLKQAQETVTKNWARLLREEACTVPE
>PorB_TT109FW060312_Bh2_Contig8081_2868
MATPLNLKELSKQEIRFTAGHRLCAGCAAPTVVKMILLAACDYPVVAASSTGCLEVSSCISTYTAWKIPWIHNAFENAAATLSGVETMYRALKKQGKIDRDIKFIAICGDGGTYDIGFQSLSGAMERGHDMLYVCYDNGAYMNTGIQRSGATPTFADTTTCPAGAVIPGKPQQRKDLTRIMAAHGIPYVAQASPSHWPDLMKKVRKAIETPGAKFINIFTPCNRGWRSRTDDAILLSRLAVETCFWPLYEVENGVTRVTVKPKEKKPIVEFLKAQGRFKHIFEPGREQMIEAIQQAIDKNWERLLKEEEISASGEKAE
>PorC_BE326FW250111_Bh2_Contig8319_14
MPYKSAQGGPTMAESVEIRWHGRGGQGTVTAAKVFADACLSGGRYVQAFPEYGPERSGAPLRAYNRISPRELRMHCPVLQPQIVMVVDATLLDSIDVTEGAPEDAVFIINTSKNPEEMRAKLGAKPTQKVCTVDASRIALELIGRPLPNSPMVGALARLSGLIDLDTIVEDVRKSFGKKFSQKVIDGNVEAVRKGYGEVREG
>PorC_BE326FW270712_Bh2_Contig125465_54
MPYKSAQGGPTMAESVEIRWHGRGGQGTVTAAKVFADACLSGGRYVQAFPEYGPERSGAPLRAYNRISPRELRMHCPVLQPQIVMVVDATLLDSIDVTEGAPEDAVFIINTSKNPEEMRAKLGAKPTQKVCTVDASRIALELIGRPLPNSPMVGALARLSGLIDLDTIVEDVRKSFGKKFSQKVIDGNVEAVRKGYGEVREG
>PorC_BE326FW270712_Bh2_Contig34173_39
MSEMLEVRWHGRGGQGTVTAAKVFADACLSGGRYVQAFPEYGPERAGAPLKAYNRISSQELRMHCPVLNPKIIIVADPTLLDSINVTEGAPDDAIFIINSSKDPSIIRAKLNVSKKQKVFVLDATKIAIDSFGRPMPNSPLVGALARVSGAVSLETILEDVKKSFGKKFAKKIIDGNLEAAKRGFEEVKEG
>PorC_DR5IPCFW280711_Contig7827_112
MEANMADMVEIRWHGRGGQGTVTAAKVLADACLSGGRYVQAFPEYGPERSGAPLRAYNRISSKELRMHCPVLHPQVVGVVDATLLDGINVAEGATEDAIFIVNSSKDPKEIREKLGATQKQRVIIVDATKIAIECFGRALPNSPMLGAVCKVTGLVSLDALLEDVRKSFGKKFSQKIIDGNLEATRRGYEEVREG
>PorC_FI88FW031012_Contig3251_975
MSEDNEMAKTIEIRWHGRGGQGTVTAAKVLADACLSGGRYVQAFPEYGPERAGAPIRAFNRVSEHVIRMYGPVLHPKVVSIADATLMDAVNVTDGAPDDAVFVVNTSKDPKEVREKLHAKDTQKVFTVNASKIAIECFGKPLPNSSMLGAIIKATEVVEMDTLLENVKKSFGKKFAQKIIDGNLEATKRGYEEVKEG
>PorC_MM51940(46)FW200712_NODE_34588
MKGRIEIRWHGRGGQGTVTAAKLLAEVCLRGDKFVQAFPEYGPERAGAPIRTYNRIDSKELRMHCPVLFPNIVSVV
>PorC_TT107FW240811_Contig22_78
MEKVEIRWHGRGGQGTVTAAKVFADACLSGGRYVQAFPEYGPERAGAPLRAYNRISSNELRMHCPVTNPDVVVIVDPTLIESIDVTEGAKDDTKFIINSSKDPAELRKKLNLKPSQKLYVVDATKIAIDCFGRPMPNSPMVGALNRVTGLVSLETVLEDVRKSFGKKFSQKIIDGNLLAVKRGYEEVREG
>PorC_TT107FW240811_Contig3212_2
MAESVEIRWHGRGGQGTVTAAKVFADACLSGGRYVQAFPEYGPERSGAPLRAYNRISPRELRMHCPVLQPQIVMVVDATLLDSIDVTEGAPEDAVFIINTSKNPEEMRAKLGAKPTQKVCTVDASRIALELIGRPLPNSPMVGALARLSGLIDLDTIVEDVRKSFGKKFSQKVIDGNVEAVRKGYGEVREG
>PorC_TT109FW060312_Bh2_Contig8081_2836
MEKVEIRWHGRGGQGTVTAAKVFADACLSGGRYVQAFPEYGPERAGAPLRAYNRISSNELRMHCPVTNPDVVVIVDPTLIESIDVTEGAKDDTKFIINSSKDPAELRKKLNLKPSQKLYVVDATKIAIDCFGRPMPNSPMVGALNRVTGLVSLETVLEDVRKSFGKKFSQKIIDGNLLAVKRGYEEVREG
